# Supplementary material for: 9-{[4-(Dimethyl­amino)­benz­yl]amino}-5-(3,4,5-trimeth­oxy­phen­yl)-5,5a,8a,9-tetra­hydro­furo[3′,4′:6,7]naphtho­[2,3-d][1,3]dioxol-6(8H)-one
Source: Acta Crystallogr Sect E Struct Rep Online. 2011 May 28;67(Pt 6):o1538–9. doi: 10.1107/S1600536811019234 (PMC3120627; doi:10.1107/S1600536811019234)
Supplement: Supplementary file 1 [file e-67-o1538-sup1.cif]

##############################################################################
#                                                                            #
# This CIF contains the data in a paper accepted for publication in          #
# Acta Crystallographica Section E. It conforms to the requirements of       #
# Notes for Authors for Acta Crystallographica Section E, and has been       #
# peer reviewed under the auspices of the IUCr Commission on Journals.       #
#                                                                            #
# Full details of the Crystallographic Information File format               #
# are given in the paper "The Crystallographic Information File (CIF):       #
# a New Standard Archive File for Crystallography" by S. R. Hall, F. H.      #
# Allen and I. D. Brown [Acta Cryst. (1991), A47, 655-685].                  #
#                                                                            #
# The current version of the core CIF dictionary is obtainable from          #
# ftp://ftp.iucr.org/pub/cif_core.dic.                                       #
#                                                                            #
# Software is freely available for graphical display of the structure(s)     #
# in this CIF. For information consult the CIF software page                 #
# http://www.iucr.org/resources/cif/software.                                #
#                                                                            #
# This file may be used for bona fide research purposes within the           #
# scientific community so long as proper attribution is given to the journal # 
# article from which it was obtained.                                        #
#                                                                            #
##############################################################################
data_I
_audit_creation_method     SHELXL-97
_chemical_name_systematic
;
9-{[4-(Dimethylamino)benzyl]amino}-5-(3,4,5-trimethoxyphenyl)-
5,5a,8a,9-tetrahydrofuro[3',4':6,7]naphtho[2,3-<i>d</i>][1,3]dioxol-
6(8<i>H</i>)-one
;
_chemical_name_common     ?
_chemical_formula_moiety     'C31 H34 N2 O7'
_chemical_formula_sum     'C31 H34 N2 O7'
_chemical_formula_iupac     'C31 H34 N2 O7'
_chemical_formula_weight     546.60
_chemical_melting_point     ?
_symmetry_cell_setting     monoclinic
_symmetry_space_group_name_H-M     'P 21'
_symmetry_space_group_name_Hall     'P 2yb'
loop_
    _symmetry_equiv_pos_as_xyz
    'x, y, z'
    '-x, y+1/2, -z'
_cell_length_a     10.188(2)
_cell_length_b     11.530(3)
_cell_length_c     11.691(3)
_cell_angle_alpha     90.00
_cell_angle_beta     96.192(4)
_cell_angle_gamma     90.00
_cell_volume     1365.4(6)
_cell_formula_units_Z     2
_cell_measurement_reflns_used     4484
_cell_measurement_theta_min     1.8
_cell_measurement_theta_max     28.1
_cell_measurement_temperature     113(2)
_exptl_crystal_description     Prism
_exptl_crystal_colour     Colourless
_exptl_crystal_size_max     0.20
_exptl_crystal_size_mid     0.18
_exptl_crystal_size_min     0.12
_exptl_crystal_density_diffrn     1.329
_exptl_crystal_density_meas     ?
_exptl_crystal_density_method     'not measured'
_exptl_crystal_F_000     580
_exptl_absorpt_coefficient_mu     0.094
_exptl_absorpt_correction_type     multi-scan
_exptl_absorpt_process_details     '(CrystalClear; Rigaku/MSC, 2007)'
_exptl_absorpt_correction_T_min     0.9814
_exptl_absorpt_correction_T_max     0.9888
_exptl_special_details
;
;
_diffrn_ambient_temperature     113(2)
_diffrn_radiation_type     MoK\a
_diffrn_radiation_wavelength     0.71073
_diffrn_radiation_source     'rotating anode'
_diffrn_radiation_monochromator     multilayer
_diffrn_measurement_device_type     'Rigaku Saturn CCD area-detector'
_diffrn_measurement_method     '\w and \f'
_diffrn_detector_area_resol_mean     14.63
_diffrn_reflns_number     17611
_diffrn_reflns_av_R_equivalents     0.0335
_diffrn_reflns_av_sigmaI/netI     0.0526
_diffrn_reflns_theta_min     1.75
_diffrn_reflns_theta_max     27.84
_diffrn_reflns_theta_full     27.84
_diffrn_measured_fraction_theta_max     0.999
_diffrn_measured_fraction_theta_full     0.999
_diffrn_reflns_limit_h_min     -13
_diffrn_reflns_limit_h_max     13
_diffrn_reflns_limit_k_min     -15
_diffrn_reflns_limit_k_max     15
_diffrn_reflns_limit_l_min     -15
_diffrn_reflns_limit_l_max     15
_diffrn_standards_number     0
_diffrn_standards_interval_count     0
_diffrn_standards_interval_time     0
_diffrn_standards_decay_%     0
_refine_special_details
;
Refinement of <i>F</i>^2^ against ALL reflections. The weighted <i>R</i>-factor
<i>wR</i> and goodness of fit <i>S</i> are based on <i>F</i>^2^, conventional
<i>R</i>-factors <i>R</i> are based on <i>F</i>, with <i>F</i> set to zero for
negative <i>F</i>^2^. The threshold expression of <i>F</i>^2^ >
\s(<i>F</i>^2^) is used only for calculating <i>R</i>-factors(gt) <i>etc</i>.
and is not relevant to the choice of reflections for refinement.
<i>R</i>-factors based on <i>F</i>^2^ are statistically about twice as large
as those based on <i>F</i>, and <i>R</i>- factors based on ALL data will be
even larger.
;
_reflns_number_total     6335
_reflns_number_gt     4878
_reflns_threshold_expression     I>2\s(I)
_refine_ls_structure_factor_coef     Fsqd
_refine_ls_matrix_type     full
_refine_ls_R_factor_all     0.0350
_refine_ls_R_factor_gt     0.0278
_refine_ls_wR_factor_gt     0.0592
_refine_ls_wR_factor_ref     0.0605
_refine_ls_goodness_of_fit_ref     1.022
_refine_ls_restrained_S_all     1.022
_refine_ls_number_reflns     6335
_refine_ls_number_parameters     370
_refine_ls_number_restraints     2
_refine_ls_hydrogen_treatment     mixed
_refine_ls_weighting_scheme     calc
_refine_ls_weighting_details
                 'calc w=1/[\s^2^(Fo^2^)+(0.0240P)^2^] where P=(Fo^2^+2Fc^2^)/3'
_atom_sites_solution_hydrogens     geom
_atom_sites_solution_primary     direct
_atom_sites_solution_secondary     difmap
_refine_ls_shift/su_max     0.005
_refine_ls_shift/su_mean     0.000
_refine_diff_density_max     0.155
_refine_diff_density_min     -0.207
_refine_ls_extinction_method     none
_refine_ls_extinction_coef     ?
loop_
    _atom_type_symbol
    _atom_type_description
    _atom_type_scat_dispersion_real
    _atom_type_scat_dispersion_imag
    _atom_type_scat_source
    'C' 'C' 0.0033 0.0016
                         'International Tables Vol C Tables 4.2.6.8 and 6.1.1.4'
    'H' 'H' 0.0000 0.0000
                         'International Tables Vol C Tables 4.2.6.8 and 6.1.1.4'
    'N' 'N' 0.0061 0.0033
                         'International Tables Vol C Tables 4.2.6.8 and 6.1.1.4'
    'O' 'O' 0.0106 0.0060
                         'International Tables Vol C Tables 4.2.6.8 and 6.1.1.4'
_computing_data_collection     'CrystalClear (Rigaku/MSC, 2007)'
_computing_cell_refinement     'CrystalClear (Rigaku/MSC, 2007)'
_computing_data_reduction     'CrystalClear (Rigaku/MSC, 2007)'
_computing_structure_solution     'SHELXS97 (Sheldrick, 2008)'
_computing_structure_refinement     'SHELXL97 (Sheldrick, 2008)'
_computing_molecular_graphics     'SHELXTL (Sheldrick, 2008)'
_computing_publication_material     'SHELXL97 (Sheldrick, 2008)'
loop_
    _atom_site_type_symbol
    _atom_site_label
    _atom_site_fract_x
    _atom_site_fract_y
    _atom_site_fract_z
    _atom_site_U_iso_or_equiv
    _atom_site_adp_type
    _atom_site_calc_flag
    _atom_site_refinement_flags
    _atom_site_occupancy
    _atom_site_symmetry_multiplicity
    _atom_site_disorder_assembly
    _atom_site_disorder_group
    O O1 0.52128(9) 0.59140(8) 0.21947(8) 0.0240(2) Uani d . 1 1 . .
    O O2 0.52819(9) 0.39712(8) 0.27006(7) 0.0233(2) Uani d . 1 1 . .
    O O3 0.14528(9) 0.64023(8) 0.82671(7) 0.0235(2) Uani d . 1 1 . .
    O O4 0.14154(9) 0.44619(9) 0.83314(8) 0.0282(2) Uani d . 1 1 . .
    O O5 0.53808(8) 0.28789(8) 0.99527(8) 0.0213(2) Uani d . 1 1 . .
    O O6 0.74780(8) 0.42130(8) 0.99096(7) 0.0214(2) Uani d . 1 1 . .
    O O7 0.77467(8) 0.56748(8) 0.81392(8) 0.0235(2) Uani d . 1 1 . .
    N N1 -0.02700(11) 1.09298(11) 0.83706(10) 0.0263(3) Uani d . 1 1 . .
    N N2 0.14526(11) 0.72761(10) 0.48482(9) 0.0210(3) Uani d D 1 1 . .
    C C1 0.53397(14) 0.47595(12) 0.17577(12) 0.0244(3) Uani d . 1 1 . .
    H H1A 0.4615 0.4596 0.1145 0.029 Uiso calc R 1 1 . .
    H H1B 0.6191 0.4675 0.1430 0.029 Uiso calc R 1 1 . .
    C C2 0.46171(12) 0.57629(12) 0.31872(11) 0.0181(3) Uani d . 1 1 . .
    C C3 0.40468(12) 0.65809(12) 0.38261(10) 0.0187(3) Uani d . 1 1 . .
    H H3 0.3992 0.7370 0.3591 0.022 Uiso calc R 1 1 . .
    C C4 0.35439(12) 0.62146(11) 0.48439(10) 0.0158(3) Uani d . 1 1 . .
    C C5 0.27834(12) 0.71177(11) 0.54717(10) 0.0167(3) Uani d . 1 1 . .
    H H5 0.3268 0.7873 0.5483 0.020 Uiso calc R 1 1 . .
    C C6 0.27250(13) 0.67110(11) 0.67159(10) 0.0166(3) Uani d . 1 1 . .
    H H6 0.3641 0.6717 0.7122 0.020 Uiso calc R 1 1 . .
    C C7 0.18142(14) 0.73142(12) 0.74730(11) 0.0219(3) Uani d . 1 1 . .
    H H7A 0.2274 0.7963 0.7902 0.026 Uiso calc R 1 1 . .
    H H7B 0.1021 0.7620 0.7007 0.026 Uiso calc R 1 1 . .
    C C8 0.16817(12) 0.53318(12) 0.78400(11) 0.0202(3) Uani d . 1 1 . .
    C C9 0.22116(12) 0.54719(12) 0.66907(11) 0.0164(3) Uani d . 1 1 . .
    H H9 0.1437 0.5439 0.6088 0.020 Uiso calc R 1 1 . .
    C C10 0.32353(12) 0.46168(11) 0.63313(10) 0.0160(3) Uani d . 1 1 . .
    H H10 0.2802 0.3843 0.6197 0.019 Uiso calc R 1 1 . .
    C C11 0.36598(12) 0.50503(12) 0.51885(10) 0.0160(3) Uani d . 1 1 . .
    C C12 0.42322(12) 0.42254(12) 0.45006(11) 0.0179(3) Uani d . 1 1 . .
    H H12 0.4305 0.3433 0.4723 0.022 Uiso calc R 1 1 . .
    C C13 0.46778(12) 0.46049(12) 0.35037(11) 0.0177(3) Uani d . 1 1 . .
    C C14 0.11461(15) 0.84675(13) 0.44324(12) 0.0265(3) Uani d . 1 1 . .
    H H14A 0.0420 0.8443 0.3797 0.032 Uiso calc R 1 1 . .
    H H14B 0.1932 0.8807 0.4130 0.032 Uiso calc R 1 1 . .
    C C15 0.07453(13) 0.92169(12) 0.53913(11) 0.0218(3) Uani d . 1 1 . .
    C C16 0.15867(13) 1.00166(12) 0.59750(12) 0.0234(3) Uani d . 1 1 . .
    H H16 0.2414 1.0168 0.5701 0.028 Uiso calc R 1 1 . .
    C C17 0.12671(13) 1.06049(13) 0.69451(12) 0.0240(3) Uani d . 1 1 . .
    H H17 0.1869 1.1151 0.7314 0.029 Uiso calc R 1 1 . .
    C C18 0.00521(12) 1.03947(12) 0.73842(11) 0.0204(3) Uani d . 1 1 . .
    C C19 -0.08234(13) 0.96224(12) 0.67618(11) 0.0217(3) Uani d . 1 1 . .
    H H19 -0.1670 0.9491 0.7008 0.026 Uiso calc R 1 1 . .
    C C20 -0.04779(13) 0.90515(12) 0.58008(11) 0.0216(3) Uani d . 1 1 . .
    H H20 -0.1091 0.8530 0.5406 0.026 Uiso calc R 1 1 . .
    C C21 0.07587(14) 1.15428(13) 0.91019(12) 0.0274(3) Uani d . 1 1 . .
    H H21A 0.1551 1.1057 0.9220 0.041 Uiso calc R 1 1 . .
    H H21B 0.0443 1.1713 0.9847 0.041 Uiso calc R 1 1 . .
    H H21C 0.0972 1.2270 0.8730 0.041 Uiso calc R 1 1 . .
    C C22 -0.14462(14) 1.05611(15) 0.88653(12) 0.0321(4) Uani d . 1 1 . .
    H H22A -0.2228 1.0745 0.8333 0.048 Uiso calc R 1 1 . .
    H H22B -0.1499 1.0966 0.9596 0.048 Uiso calc R 1 1 . .
    H H22C -0.1407 0.9723 0.9002 0.048 Uiso calc R 1 1 . .
    C C23 0.44248(12) 0.44741(11) 0.72446(10) 0.0160(3) Uani d . 1 1 . .
    C C24 0.43331(13) 0.37052(11) 0.81531(11) 0.0175(3) Uani d . 1 1 . .
    H H24 0.3558 0.3252 0.8181 0.021 Uiso calc R 1 1 . .
    C C25 0.53765(12) 0.36013(11) 0.90182(11) 0.0164(3) Uani d . 1 1 . .
    C C26 0.65162(12) 0.42673(12) 0.89914(10) 0.0163(3) Uani d . 1 1 . .
    C C27 0.66085(12) 0.50269(11) 0.80689(11) 0.0176(3) Uani d . 1 1 . .
    C C28 0.55777(12) 0.51155(11) 0.71925(11) 0.0168(3) Uani d . 1 1 . .
    H H28 0.5658 0.5614 0.6557 0.020 Uiso calc R 1 1 . .
    C C29 0.41589(13) 0.23341(13) 1.01374(11) 0.0260(3) Uani d . 1 1 . .
    H H29A 0.3478 0.2928 1.0183 0.039 Uiso calc R 1 1 . .
    H H29B 0.4272 0.1894 1.0858 0.039 Uiso calc R 1 1 . .
    H H29C 0.3890 0.1807 0.9497 0.039 Uiso calc R 1 1 . .
    C C30 0.87104(13) 0.37267(14) 0.96535(13) 0.0309(4) Uani d . 1 1 . .
    H H30A 0.8542 0.3019 0.9197 0.046 Uiso calc R 1 1 . .
    H H30B 0.9254 0.3539 1.0373 0.046 Uiso calc R 1 1 . .
    H H30C 0.9176 0.4290 0.9216 0.046 Uiso calc R 1 1 . .
    C C31 0.78655(14) 0.65140(14) 0.72551(12) 0.0301(4) Uani d . 1 1 . .
    H H31A 0.7865 0.6119 0.6513 0.045 Uiso calc R 1 1 . .
    H H31B 0.8693 0.6944 0.7426 0.045 Uiso calc R 1 1 . .
    H H31C 0.7120 0.7054 0.7221 0.045 Uiso calc R 1 1 . .
    H H2 0.1326(14) 0.6802(12) 0.4235(10) 0.033(4) Uiso d D 1 1 . .
loop_
    _atom_site_aniso_label
    _atom_site_aniso_U_11
    _atom_site_aniso_U_22
    _atom_site_aniso_U_33
    _atom_site_aniso_U_12
    _atom_site_aniso_U_13
    _atom_site_aniso_U_23
    O1 0.0322(6) 0.0216(5) 0.0202(5) 0.0008(4) 0.0114(4) -0.0022(4)
    O2 0.0307(5) 0.0213(5) 0.0195(5) 0.0047(4) 0.0098(4) -0.0025(4)
    O3 0.0282(5) 0.0229(5) 0.0212(5) 0.0033(4) 0.0106(4) 0.0016(4)
    O4 0.0291(6) 0.0260(6) 0.0319(6) -0.0013(5) 0.0136(5) 0.0057(5)
    O5 0.0240(5) 0.0214(5) 0.0187(5) -0.0029(4) 0.0036(4) 0.0054(4)
    O6 0.0164(5) 0.0301(6) 0.0177(5) 0.0007(4) 0.0017(4) 0.0006(4)
    O7 0.0188(5) 0.0261(6) 0.0253(5) -0.0074(4) 0.0013(4) 0.0065(4)
    N1 0.0224(6) 0.0318(7) 0.0243(6) -0.0011(5) 0.0013(5) -0.0075(6)
    N2 0.0236(6) 0.0206(6) 0.0179(6) 0.0047(5) -0.0019(5) -0.0031(5)
    C1 0.0325(8) 0.0221(8) 0.0198(7) 0.0017(7) 0.0087(6) -0.0015(6)
    C2 0.0170(6) 0.0225(8) 0.0153(6) -0.0025(6) 0.0033(5) -0.0005(6)
    C3 0.0218(7) 0.0157(7) 0.0185(7) -0.0005(6) 0.0024(6) 0.0003(6)
    C4 0.0149(6) 0.0174(7) 0.0151(6) -0.0003(5) 0.0012(5) -0.0014(5)
    C5 0.0166(6) 0.0155(7) 0.0181(7) -0.0001(6) 0.0026(5) -0.0017(6)
    C6 0.0172(6) 0.0172(7) 0.0157(6) 0.0002(6) 0.0035(5) -0.0017(6)
    C7 0.0276(8) 0.0190(7) 0.0203(7) -0.0006(6) 0.0077(6) 0.0033(6)
    C8 0.0162(6) 0.0223(8) 0.0225(7) 0.0003(6) 0.0042(5) 0.0018(6)
    C9 0.0145(6) 0.0187(7) 0.0160(6) -0.0017(6) 0.0018(5) -0.0010(6)
    C10 0.0176(7) 0.0148(7) 0.0156(6) -0.0020(6) 0.0022(5) -0.0002(5)
    C11 0.0135(6) 0.0194(7) 0.0149(6) -0.0008(6) 0.0003(5) -0.0016(6)
    C12 0.0182(7) 0.0158(7) 0.0197(7) 0.0007(6) 0.0014(5) 0.0001(6)
    C13 0.0158(6) 0.0205(7) 0.0165(7) 0.0026(6) 0.0009(5) -0.0048(6)
    C14 0.0296(8) 0.0280(8) 0.0215(7) 0.0096(7) 0.0008(6) 0.0042(6)
    C15 0.0252(7) 0.0199(7) 0.0202(7) 0.0073(6) 0.0018(6) 0.0051(6)
    C16 0.0211(7) 0.0220(8) 0.0278(8) 0.0037(6) 0.0055(6) 0.0080(6)
    C17 0.0215(7) 0.0202(8) 0.0296(8) -0.0006(6) 0.0000(6) 0.0023(6)
    C18 0.0200(7) 0.0182(7) 0.0224(7) 0.0044(6) -0.0006(5) 0.0023(6)
    C19 0.0173(7) 0.0243(8) 0.0230(7) 0.0019(6) 0.0007(6) 0.0047(6)
    C20 0.0222(7) 0.0198(7) 0.0214(7) 0.0025(6) -0.0041(6) 0.0010(6)
    C21 0.0271(8) 0.0246(8) 0.0292(8) 0.0025(7) -0.0030(6) -0.0054(7)
    C22 0.0289(8) 0.0447(10) 0.0230(7) -0.0014(8) 0.0040(6) -0.0040(7)
    C23 0.0185(6) 0.0152(7) 0.0147(6) 0.0017(5) 0.0039(5) -0.0012(5)
    C24 0.0185(7) 0.0154(7) 0.0193(7) -0.0021(5) 0.0059(5) -0.0012(6)
    C25 0.0217(7) 0.0138(7) 0.0146(6) 0.0014(6) 0.0067(5) 0.0020(5)
    C26 0.0160(6) 0.0181(7) 0.0148(6) 0.0022(5) 0.0017(5) -0.0026(6)
    C27 0.0161(6) 0.0164(7) 0.0209(7) -0.0006(5) 0.0052(5) -0.0013(6)
    C28 0.0204(7) 0.0145(7) 0.0160(6) -0.0002(5) 0.0048(5) 0.0028(6)
    C29 0.0313(8) 0.0253(8) 0.0225(7) -0.0079(7) 0.0088(6) 0.0050(6)
    C30 0.0242(8) 0.0364(9) 0.0311(8) 0.0124(7) -0.0007(6) -0.0026(7)
    C31 0.0271(8) 0.0318(9) 0.0316(8) -0.0096(7) 0.0041(7) 0.0113(7)
_geom_special_details
;
All e.s.d.'s (except the e.s.d. in the dihedral angle between two l.s. planes)
are estimated using the full covariance matrix. The cell e.s.d.'s are taken
into account individually in the estimation of e.s.d.'s in distances, angles
and torsion angles; correlations between e.s.d.'s in cell parameters are only
used when they are defined by crystal symmetry. An approximate (isotropic)
treatment of cell e.s.d.'s is used for estimating e.s.d.'s involving l.s.
planes.
;
loop_
    _geom_bond_atom_site_label_1
    _geom_bond_atom_site_label_2
    _geom_bond_site_symmetry_2
    _geom_bond_distance
    _geom_bond_publ_flag
    O1 C2 . 1.3773(15) ?
    O1 C1 . 1.4367(17) ?
    O2 C13 . 1.3852(15) ?
    O2 C1 . 1.4349(16) ?
    O3 C8 . 1.3610(16) ?
    O3 C7 . 1.4753(15) ?
    O4 C8 . 1.2014(16) ?
    O5 C25 . 1.3734(15) ?
    O5 C29 . 1.4314(15) ?
    O6 C26 . 1.3746(15) ?
    O6 C30 . 1.4359(16) ?
    O7 C27 . 1.3744(15) ?
    O7 C31 . 1.4305(16) ?
    N1 C18 . 1.3784(16) ?
    N1 C22 . 1.4494(17) ?
    N1 C21 . 1.4615(17) ?
    N2 C14 . 1.4792(18) ?
    N2 C5 . 1.4798(16) ?
    N2 H2 . 0.900(9) ?
    C1 H1A . 0.9900 ?
    C1 H1B . 0.9900 ?
    C2 C3 . 1.3707(18) ?
    C2 C13 . 1.3851(19) ?
    C3 C4 . 1.4100(17) ?
    C3 H3 . 0.9500 ?
    C4 C11 . 1.4030(18) ?
    C4 C5 . 1.5317(18) ?
    C5 C6 . 1.5356(17) ?
    C5 H5 . 1.0000 ?
    C6 C7 . 1.5184(17) ?
    C6 C9 . 1.5206(18) ?
    C6 H6 . 1.0000 ?
    C7 H7A . 0.9900 ?
    C7 H7B . 0.9900 ?
    C8 C9 . 1.5098(18) ?
    C9 C10 . 1.5268(17) ?
    C9 H9 . 1.0000 ?
    C10 C11 . 1.5319(16) ?
    C10 C23 . 1.5351(17) ?
    C10 H10 . 1.0000 ?
    C11 C12 . 1.4118(18) ?
    C12 C13 . 1.3676(17) ?
    C12 H12 . 0.9500 ?
    C14 C15 . 1.5063(19) ?
    C14 H14A . 0.9900 ?
    C14 H14B . 0.9900 ?
    C15 C16 . 1.387(2) ?
    C15 C20 . 1.3955(18) ?
    C16 C17 . 1.3901(19) ?
    C16 H16 . 0.9500 ?
    C17 C18 . 1.4113(18) ?
    C17 H17 . 0.9500 ?
    C18 C19 . 1.4064(19) ?
    C19 C20 . 1.3802(18) ?
    C19 H19 . 0.9500 ?
    C20 H20 . 0.9500 ?
    C21 H21A . 0.9800 ?
    C21 H21B . 0.9800 ?
    C21 H21C . 0.9800 ?
    C22 H22A . 0.9800 ?
    C22 H22B . 0.9800 ?
    C22 H22C . 0.9800 ?
    C23 C24 . 1.3945(17) ?
    C23 C28 . 1.3949(18) ?
    C24 C25 . 1.3912(17) ?
    C24 H24 . 0.9500 ?
    C25 C26 . 1.3954(18) ?
    C26 C27 . 1.4004(17) ?
    C27 C28 . 1.3896(17) ?
    C28 H28 . 0.9500 ?
    C29 H29A . 0.9800 ?
    C29 H29B . 0.9800 ?
    C29 H29C . 0.9800 ?
    C30 H30A . 0.9800 ?
    C30 H30B . 0.9800 ?
    C30 H30C . 0.9800 ?
    C31 H31A . 0.9800 ?
    C31 H31B . 0.9800 ?
    C31 H31C . 0.9800 ?
loop_
    _geom_angle_atom_site_label_1
    _geom_angle_atom_site_label_2
    _geom_angle_atom_site_label_3
    _geom_angle_site_symmetry_1
    _geom_angle_site_symmetry_3
    _geom_angle
    _geom_angle_publ_flag
    C2 O1 C1 . . 104.30(10) ?
    C13 O2 C1 . . 104.16(10) ?
    C8 O3 C7 . . 110.56(9) ?
    C25 O5 C29 . . 117.25(10) ?
    C26 O6 C30 . . 114.88(9) ?
    C27 O7 C31 . . 117.45(10) ?
    C18 N1 C22 . . 118.96(12) ?
    C18 N1 C21 . . 119.05(11) ?
    C22 N1 C21 . . 118.69(11) ?
    C14 N2 C5 . . 115.23(11) ?
    C14 N2 H2 . . 107.1(10) ?
    C5 N2 H2 . . 111.3(10) ?
    O2 C1 O1 . . 107.52(10) ?
    O2 C1 H1A . . 110.2 ?
    O1 C1 H1A . . 110.2 ?
    O2 C1 H1B . . 110.2 ?
    O1 C1 H1B . . 110.2 ?
    H1A C1 H1B . . 108.5 ?
    C3 C2 O1 . . 128.56(12) ?
    C3 C2 C13 . . 121.80(12) ?
    O1 C2 C13 . . 109.63(11) ?
    C2 C3 C4 . . 117.89(12) ?
    C2 C3 H3 . . 121.1 ?
    C4 C3 H3 . . 121.1 ?
    C11 C4 C3 . . 120.13(12) ?
    C11 C4 C5 . . 122.96(11) ?
    C3 C4 C5 . . 116.71(12) ?
    N2 C5 C4 . . 109.38(10) ?
    N2 C5 C6 . . 112.16(10) ?
    C4 C5 C6 . . 108.64(10) ?
    N2 C5 H5 . . 108.9 ?
    C4 C5 H5 . . 108.9 ?
    C6 C5 H5 . . 108.9 ?
    C7 C6 C9 . . 102.19(10) ?
    C7 C6 C5 . . 120.06(11) ?
    C9 C6 C5 . . 108.48(10) ?
    C7 C6 H6 . . 108.5 ?
    C9 C6 H6 . . 108.5 ?
    C5 C6 H6 . . 108.5 ?
    O3 C7 C6 . . 104.48(10) ?
    O3 C7 H7A . . 110.9 ?
    C6 C7 H7A . . 110.9 ?
    O3 C7 H7B . . 110.9 ?
    C6 C7 H7B . . 110.9 ?
    H7A C7 H7B . . 108.9 ?
    O4 C8 O3 . . 121.68(11) ?
    O4 C8 C9 . . 129.48(13) ?
    O3 C8 C9 . . 108.74(11) ?
    C8 C9 C6 . . 103.80(10) ?
    C8 C9 C10 . . 119.75(11) ?
    C6 C9 C10 . . 111.61(10) ?
    C8 C9 H9 . . 107.0 ?
    C6 C9 H9 . . 107.0 ?
    C10 C9 H9 . . 107.0 ?
    C9 C10 C11 . . 107.14(10) ?
    C9 C10 C23 . . 112.91(10) ?
    C11 C10 C23 . . 111.45(10) ?
    C9 C10 H10 . . 108.4 ?
    C11 C10 H10 . . 108.4 ?
    C23 C10 H10 . . 108.4 ?
    C4 C11 C12 . . 120.54(11) ?
    C4 C11 C10 . . 122.67(11) ?
    C12 C11 C10 . . 116.74(12) ?
    C13 C12 C11 . . 117.74(12) ?
    C13 C12 H12 . . 121.1 ?
    C11 C12 H12 . . 121.1 ?
    C12 C13 O2 . . 128.42(12) ?
    C12 C13 C2 . . 121.79(12) ?
    O2 C13 C2 . . 109.74(11) ?
    N2 C14 C15 . . 110.65(11) ?
    N2 C14 H14A . . 109.5 ?
    C15 C14 H14A . . 109.5 ?
    N2 C14 H14B . . 109.5 ?
    C15 C14 H14B . . 109.5 ?
    H14A C14 H14B . . 108.1 ?
    C16 C15 C20 . . 116.70(12) ?
    C16 C15 C14 . . 123.00(13) ?
    C20 C15 C14 . . 120.05(13) ?
    C15 C16 C17 . . 122.62(12) ?
    C15 C16 H16 . . 118.7 ?
    C17 C16 H16 . . 118.7 ?
    C16 C17 C18 . . 120.32(13) ?
    C16 C17 H17 . . 119.8 ?
    C18 C17 H17 . . 119.8 ?
    N1 C18 C19 . . 121.42(12) ?
    N1 C18 C17 . . 121.65(12) ?
    C19 C18 C17 . . 116.92(12) ?
    C20 C19 C18 . . 121.33(12) ?
    C20 C19 H19 . . 119.3 ?
    C18 C19 H19 . . 119.3 ?
    C19 C20 C15 . . 121.99(13) ?
    C19 C20 H20 . . 119.0 ?
    C15 C20 H20 . . 119.0 ?
    N1 C21 H21A . . 109.5 ?
    N1 C21 H21B . . 109.5 ?
    H21A C21 H21B . . 109.5 ?
    N1 C21 H21C . . 109.5 ?
    H21A C21 H21C . . 109.5 ?
    H21B C21 H21C . . 109.5 ?
    N1 C22 H22A . . 109.5 ?
    N1 C22 H22B . . 109.5 ?
    H22A C22 H22B . . 109.5 ?
    N1 C22 H22C . . 109.5 ?
    H22A C22 H22C . . 109.5 ?
    H22B C22 H22C . . 109.5 ?
    C24 C23 C28 . . 119.75(12) ?
    C24 C23 C10 . . 119.03(11) ?
    C28 C23 C10 . . 121.21(11) ?
    C25 C24 C23 . . 119.99(12) ?
    C25 C24 H24 . . 120.0 ?
    C23 C24 H24 . . 120.0 ?
    O5 C25 C24 . . 124.55(12) ?
    O5 C25 C26 . . 114.86(11) ?
    C24 C25 C26 . . 120.58(12) ?
    O6 C26 C25 . . 118.83(11) ?
    O6 C26 C27 . . 121.91(12) ?
    C25 C26 C27 . . 119.12(11) ?
    O7 C27 C28 . . 124.74(12) ?
    O7 C27 C26 . . 114.84(11) ?
    C28 C27 C26 . . 120.38(11) ?
    C27 C28 C23 . . 120.12(12) ?
    C27 C28 H28 . . 119.9 ?
    C23 C28 H28 . . 119.9 ?
    O5 C29 H29A . . 109.5 ?
    O5 C29 H29B . . 109.5 ?
    H29A C29 H29B . . 109.5 ?
    O5 C29 H29C . . 109.5 ?
    H29A C29 H29C . . 109.5 ?
    H29B C29 H29C . . 109.5 ?
    O6 C30 H30A . . 109.5 ?
    O6 C30 H30B . . 109.5 ?
    H30A C30 H30B . . 109.5 ?
    O6 C30 H30C . . 109.5 ?
    H30A C30 H30C . . 109.5 ?
    H30B C30 H30C . . 109.5 ?
    O7 C31 H31A . . 109.5 ?
    O7 C31 H31B . . 109.5 ?
    H31A C31 H31B . . 109.5 ?
    O7 C31 H31C . . 109.5 ?
    H31A C31 H31C . . 109.5 ?
    H31B C31 H31C . . 109.5 ?
loop_
    _geom_torsion_atom_site_label_1
    _geom_torsion_atom_site_label_2
    _geom_torsion_atom_site_label_3
    _geom_torsion_atom_site_label_4
    _geom_torsion_site_symmetry_1
    _geom_torsion_site_symmetry_2
    _geom_torsion_site_symmetry_3
    _geom_torsion_site_symmetry_4
    _geom_torsion
    _geom_torsion_publ_flag
    C13 O2 C1 O1 . . . . 20.33(13) ?
    C2 O1 C1 O2 . . . . -21.44(14) ?
    C1 O1 C2 C3 . . . . -166.58(13) ?
    C1 O1 C2 C13 . . . . 14.31(14) ?
    O1 C2 C3 C4 . . . . -177.49(12) ?
    C13 C2 C3 C4 . . . . 1.52(19) ?
    C2 C3 C4 C11 . . . . 1.34(19) ?
    C2 C3 C4 C5 . . . . -173.71(11) ?
    C14 N2 C5 C4 . . . . -120.42(12) ?
    C14 N2 C5 C6 . . . . 118.97(12) ?
    C11 C4 C5 N2 . . . . -98.96(14) ?
    C3 C4 C5 N2 . . . . 75.94(14) ?
    C11 C4 C5 C6 . . . . 23.77(16) ?
    C3 C4 C5 C6 . . . . -161.34(11) ?
    N2 C5 C6 C7 . . . . -47.32(16) ?
    C4 C5 C6 C7 . . . . -168.35(11) ?
    N2 C5 C6 C9 . . . . 69.46(13) ?
    C4 C5 C6 C9 . . . . -51.57(13) ?
    C8 O3 C7 C6 . . . . -19.07(13) ?
    C9 C6 C7 O3 . . . . 30.09(13) ?
    C5 C6 C7 O3 . . . . 150.07(11) ?
    C7 O3 C8 O4 . . . . -177.51(12) ?
    C7 O3 C8 C9 . . . . -0.70(14) ?
    O4 C8 C9 C6 . . . . -163.42(13) ?
    O3 C8 C9 C6 . . . . 20.10(13) ?
    O4 C8 C9 C10 . . . . -38.2(2) ?
    O3 C8 C9 C10 . . . . 145.35(11) ?
    C7 C6 C9 C8 . . . . -30.27(13) ?
    C5 C6 C9 C8 . . . . -158.04(10) ?
    C7 C6 C9 C10 . . . . -160.58(10) ?
    C5 C6 C9 C10 . . . . 71.65(13) ?
    C8 C9 C10 C11 . . . . -175.07(11) ?
    C6 C9 C10 C11 . . . . -53.61(13) ?
    C8 C9 C10 C23 . . . . -51.99(15) ?
    C6 C9 C10 C23 . . . . 69.47(13) ?
    C3 C4 C11 C12 . . . . -2.49(19) ?
    C5 C4 C11 C12 . . . . 172.24(11) ?
    C3 C4 C11 C10 . . . . 174.96(11) ?
    C5 C4 C11 C10 . . . . -10.31(19) ?
    C9 C10 C11 C4 . . . . 23.65(16) ?
    C23 C10 C11 C4 . . . . -100.33(14) ?
    C9 C10 C11 C12 . . . . -158.81(11) ?
    C23 C10 C11 C12 . . . . 77.21(14) ?
    C4 C11 C12 C13 . . . . 0.75(18) ?
    C10 C11 C12 C13 . . . . -176.85(11) ?
    C11 C12 C13 O2 . . . . 179.26(12) ?
    C11 C12 C13 C2 . . . . 2.13(19) ?
    C1 O2 C13 C12 . . . . 171.03(13) ?
    C1 O2 C13 C2 . . . . -11.56(14) ?
    C3 C2 C13 C12 . . . . -3.4(2) ?
    O1 C2 C13 C12 . . . . 175.82(11) ?
    C3 C2 C13 O2 . . . . 179.03(11) ?
    O1 C2 C13 O2 . . . . -1.79(15) ?
    C5 N2 C14 C15 . . . . -80.58(14) ?
    N2 C14 C15 C16 . . . . 102.22(16) ?
    N2 C14 C15 C20 . . . . -71.91(16) ?
    C20 C15 C16 C17 . . . . 2.2(2) ?
    C14 C15 C16 C17 . . . . -172.16(13) ?
    C15 C16 C17 C18 . . . . 0.6(2) ?
    C22 N1 C18 C19 . . . . 9.1(2) ?
    C21 N1 C18 C19 . . . . 168.32(13) ?
    C22 N1 C18 C17 . . . . -171.60(13) ?
    C21 N1 C18 C17 . . . . -12.38(19) ?
    C16 C17 C18 N1 . . . . 177.37(12) ?
    C16 C17 C18 C19 . . . . -3.3(2) ?
    N1 C18 C19 C20 . . . . -177.35(12) ?
    C17 C18 C19 C20 . . . . 3.3(2) ?
    C18 C19 C20 C15 . . . . -0.6(2) ?
    C16 C15 C20 C19 . . . . -2.2(2) ?
    C14 C15 C20 C19 . . . . 172.34(12) ?
    C9 C10 C23 C24 . . . . 83.46(14) ?
    C11 C10 C23 C24 . . . . -155.89(11) ?
    C9 C10 C23 C28 . . . . -95.20(13) ?
    C11 C10 C23 C28 . . . . 25.45(16) ?
    C28 C23 C24 C25 . . . . 1.60(18) ?
    C10 C23 C24 C25 . . . . -177.08(11) ?
    C29 O5 C25 C24 . . . . -10.00(18) ?
    C29 O5 C25 C26 . . . . 169.00(11) ?
    C23 C24 C25 O5 . . . . 179.42(12) ?
    C23 C24 C25 C26 . . . . 0.46(18) ?
    C30 O6 C26 C25 . . . . 114.96(13) ?
    C30 O6 C26 C27 . . . . -69.35(16) ?
    O5 C25 C26 O6 . . . . -4.51(17) ?
    C24 C25 C26 O6 . . . . 174.54(11) ?
    O5 C25 C26 C27 . . . . 179.68(11) ?
    C24 C25 C26 C27 . . . . -1.27(18) ?
    C31 O7 C27 C28 . . . . 1.12(18) ?
    C31 O7 C27 C26 . . . . -176.55(11) ?
    O6 C26 C27 O7 . . . . 2.12(17) ?
    C25 C26 C27 O7 . . . . 177.80(11) ?
    O6 C26 C27 C28 . . . . -175.65(11) ?
    C25 C26 C27 C28 . . . . 0.02(18) ?
    O7 C27 C28 C23 . . . . -175.51(12) ?
    C26 C27 C28 C23 . . . . 2.04(19) ?
    C24 C23 C28 C27 . . . . -2.84(18) ?
    C10 C23 C28 C27 . . . . 175.81(11) ?
loop_
    _geom_hbond_atom_site_label_D
    _geom_hbond_atom_site_label_H
    _geom_hbond_atom_site_label_A
    _geom_hbond_site_symmetry_A
    _geom_hbond_distance_DH
    _geom_hbond_distance_HA
    _geom_hbond_distance_DA
    _geom_hbond_angle_DHA
    C1 H1A O5 1_554 0.99 2.59 3.0292(18) 107
    C1 H1B O6 1_554 0.99 2.38 3.2904(16) 153
    C21 H21A O6 2_657 0.98 2.51 3.3662(18) 145
    C22 H22B O3 2_557 0.98 2.54 3.4909(18) 162
    C29 H29C O1 2_646 0.98 2.49 3.3017(18) 140
data_global
_journal_date_recd_electronic     2011-05-08
_journal_date_accepted     2011-05-20
_journal_name_full     'Acta Crystallographica, Section E'
_journal_year     2011
_journal_volume     67
_journal_issue      6
_journal_page_first     o1538
_journal_page_last     o1539
_journal_paper_category     QO
_journal_coeditor_code     CV5091
_publ_contact_author_name     'Jing Liu'
_publ_contact_author_address
;
Room of Pharmacognosy,
Medical College of Chinese People's Armed Police Forces,
Tianjin 300162,
People's Republic of China
;
_publ_contact_author_email     'liujing870421@yahoo.cn'
_publ_contact_author_fax     '+86-22-60578542'
_publ_contact_author_phone     '+86-22-60578542'
_publ_section_title
;\
9-{[4-(Dimethylamino)benzyl]amino}-5-(3,4,5-trimethoxyphenyl)-5,5a,8a,9-\
tetrahydrofuro[3',4':6,7]naphtho[2,3-<i>d</i>][1,3]dioxol-6(8<i>H</i>)-one
;
loop_
    _publ_author_name
    _publ_author_footnote
    _publ_author_address
    'Yan Li' .
;
The Pharmacy Department of the General Hospital
of the Chinese People's Armed Police Force,
Beijing 100039,
People's Republic of China
;
    'Huo Wang' .
;
The Affiliated Hospital of the Medical College of
the Chinese People's Armed Police Forces,
Tianjin 300162,
People's Republic of China
;
    'Hong Chen' .
;
Tianjin Key Laboratory for Biomarkers of Occupational
and Environmental Hazards,
Tianjin 300162,
People's Republic of China
and
Room of Pharmacognosy,
Medical College of Chinese People's Armed Police Forces,
Tianjin 300162,
People's Republic of China
;
    'Li-Ting Chen' .
;
Room of Pharmacognosy,
Medical College of Chinese People's Armed Police Forces,
Tianjin 300162,
People's Republic of China
;
    'Jing Liu' .
;
Room of Pharmacognosy,
Medical College of Chinese People's Armed Police Forces,
Tianjin 300162,
People's Republic of China
;
