# Supplementary material for: 9-{[4-(Dimethyl­amino)­benz­yl]amino}-5-(3,4,5-trimeth­oxy­phen­yl)-5,5a,8a,9-tetra­hydro­furo[3′,4′:6,7]naphtho­[2,3-d][1,3]dioxol-6(8H)-one
Source: Acta Crystallogr Sect E Struct Rep Online. 2011 May 28;67(Pt 6):o1538–9. doi: 10.1107/S1600536811019234 (PMC3120627; doi:10.1107/S1600536811019234)
Supplement: Supplementary file 2 [file e-67-o1538-Isup2.hkl]

# 
# h,k,l, Fc-squared, Fo-squared, sigma(Fo-squared) and status flag 
# 
data_I
_shelx_title ' shelx in P2(1)' 
_shelx_refln_list_code          4 
_shelx_F_calc_maximum      167.70 
_exptl_crystal_F_000       580.00 
_reflns_d_resolution_high  0.7608 
 
loop_ 
 _symmetry_equiv_pos_as_xyz 
 'x, y, z' 
 '-x, y+1/2, -z' 
 
_cell_length_a    10.1884 
_cell_length_b    11.5303 
_cell_length_c    11.6914 
_cell_angle_alpha  90.000 
_cell_angle_beta   96.192 
_cell_angle_gamma  90.000 
 
_shelx_F_squared_multiplier     1.000 
 
loop_ 
 _refln_index_h 
 _refln_index_k 
 _refln_index_l 
 _refln_F_squared_calc 
 _refln_F_squared_meas 
 _refln_F_squared_sigma 
 _refln_observed_status 
   1 -15   0      128.36      114.49     11.48 o 
   0 -14   0      284.89      308.50     21.74 o 
   1 -14   0       84.74       81.99      6.55 o 
   2 -14   0       38.26       38.40      6.76 o 
   3 -14   0       72.45       76.12      7.56 o 
   4 -14   0       61.86       63.73      7.76 o 
   5 -14   0        7.71        6.02      3.55 o 
   1 -13   0      181.08      187.27      6.99 o 
   2 -13   0        1.50        3.44      3.41 o 
   3 -13   0        0.80        1.31      2.43 o 
   4 -13   0       43.93       37.58     17.17 o 
   5 -13   0       10.29       13.05      5.13 o 
   6 -13   0        2.84        2.07      3.77 o 
   0 -12   0       41.39       38.16      5.78 o 
   1 -12   0       49.95       61.82      5.39 o 
   2 -12   0       22.73       17.36      7.34 o 
   3 -12   0      128.18      125.57      6.22 o 
   4 -12   0        0.39        2.15      3.24 o 
   5 -12   0       15.87       13.21      6.02 o 
   6 -12   0       61.50       59.21     18.23 o 
   7 -12   0       60.28       55.75     16.36 o 
   8 -12   0        0.58        1.39      3.38 o 
   1 -11   0      333.90      342.74     12.15 o 
   2 -11   0       35.79       38.18      4.80 o 
   3 -11   0        0.30        1.16      2.16 o 
   4 -11   0      128.92      135.16      5.79 o 
   5 -11   0       76.73       82.52      7.71 o 
   6 -11   0       88.50       80.67      8.09 o 
   7 -11   0       53.21       58.49     22.50 o 
   8 -11   0       26.40       23.13     12.08 o 
   9 -11   0       13.66        8.35      6.10 o 
   0 -10   0      205.55      210.34     10.50 o 
   1 -10   0      390.35      395.04     11.10 o 
   2 -10   0      235.96      231.25      7.72 o 
   3 -10   0      292.46      295.95      9.07 o 
   4 -10   0      357.44      354.71     12.23 o 
   5 -10   0      169.75      165.95      6.80 o 
   6 -10   0       42.22       40.10      4.36 o 
   7 -10   0       56.46       58.35     19.36 o 
   8 -10   0        0.22        3.59      3.38 o 
   9 -10   0      100.87      105.22      8.17 o 
   1  -9   0       19.06       23.28      3.40 o 
   2  -9   0      266.29      261.26      8.55 o 
   3  -9   0      127.58      124.84      5.52 o 
   4  -9   0      614.78      614.88     16.02 o 
   5  -9   0      343.70      340.33     11.56 o 
   6  -9   0      433.88      452.77     13.10 o 
   7  -9   0      121.36      124.49      6.20 o 
   8  -9   0       52.13       45.15     15.67 o 
   9  -9   0       29.68       28.07     11.92 o 
  10  -9   0       11.01       10.93      7.04 o 
   0  -8   0       82.83       68.87      4.76 o 
   1  -8   0      126.32      137.69      5.60 o 
   2  -8   0      110.44      103.31      5.01 o 
   3  -8   0       64.04       66.71      3.68 o 
   4  -8   0      259.48      243.53      7.52 o 
   5  -8   0      220.72      232.27      8.26 o 
   6  -8   0      225.87      229.65      7.91 o 
   7  -8   0       23.28       20.53      6.37 o 
   8  -8   0       15.22       16.29      6.61 o 
   9  -8   0       29.64       31.70      4.57 o 
  10  -8   0       10.79        7.84      5.48 o 
  11  -8   0        9.50        7.36      4.38 o 
   1  -7   0      122.67      131.34      5.68 o 
   2  -7   0      497.57      527.98     17.96 o 
   3  -7   0      189.57      207.37      6.09 o 
   4  -7   0       67.13       70.75      2.74 o 
   5  -7   0       22.72       21.93      2.93 o 
   6  -7   0      151.66      149.79      6.21 o 
   7  -7   0      316.32      312.54      9.42 o 
   8  -7   0      165.33      162.44      6.59 o 
   9  -7   0       47.46       43.07      5.18 o 
  10  -7   0       12.68       10.69      5.53 o 
  11  -7   0        2.87        3.09      4.39 o 
   0  -6   0      692.40      696.68     17.01 o 
   1  -6   0      303.20      317.94      5.42 o 
   2  -6   0      316.44      352.35      7.31 o 
   3  -6   0      270.45      275.21     12.14 o 
   4  -6   0      502.06      530.68      8.15 o 
   5  -6   0      159.77      147.78      3.92 o 
   6  -6   0       20.42       27.63      6.66 o 
   7  -6   0      214.34      233.92      8.19 o 
   8  -6   0       39.00       33.66      4.34 o 
   9  -6   0        4.70        7.28      3.29 o 
  10  -6   0       42.26       37.30      5.51 o 
  11  -6   0       54.49       62.57      6.09 o 
  12  -6   0       10.17        8.41      7.41 o 
   1  -5   0      431.49      446.74      6.61 o 
   2  -5   0      206.35      217.94      4.47 o 
   3  -5   0     1658.22     1788.48     15.86 o 
   4  -5   0       60.19       65.43      3.61 o 
   5  -5   0       54.97       59.99      3.56 o 
   6  -5   0      439.54      468.64     11.22 o 
   7  -5   0      265.45      278.92      8.78 o 
   8  -5   0       48.93       49.14     13.01 o 
   9  -5   0       29.12       26.76      8.95 o 
  10  -5   0      316.37      309.65     12.30 o 
  11  -5   0       54.99       51.02     10.23 o 
  12  -5   0       22.87       22.55     12.30 o 
   0  -4   0     1640.77     1660.69     19.40 o 
   1  -4   0      235.25      222.20      3.31 o 
   2  -4   0      577.65      582.56     20.03 o 
   3  -4   0      352.95      364.55      6.04 o 
   4  -4   0      521.10      533.39      5.02 o 
   5  -4   0      306.76      309.10      7.45 o 
   6  -4   0      633.65      670.73     16.38 o 
   7  -4   0       79.56       76.45      4.24 o 
   8  -4   0      171.11      173.97      8.09 o 
   9  -4   0      193.55      183.44      7.46 o 
  10  -4   0       26.70       27.47      8.88 o 
  11  -4   0       57.23       58.53     13.65 o 
  12  -4   0      124.35      135.70      7.72 o 
   1  -3   0      129.53      133.77      2.52 o 
   2  -3   0     1119.65     1069.70      9.25 o 
   3  -3   0      358.43      378.16      6.06 o 
   4  -3   0      394.05      442.09      7.48 o 
   5  -3   0      162.11      167.29      6.38 o 
   6  -3   0      188.99      190.64      8.42 o 
   7  -3   0       81.68       85.73      7.40 o 
   8  -3   0      484.56      464.57     17.22 o 
   9  -3   0      120.63      112.68      8.23 o 
  10  -3   0       36.12       34.77     14.28 o 
  11  -3   0       76.65       76.52      6.71 o 
  12  -3   0       71.50       69.54      7.09 o 
  13  -3   0       23.79       19.87     17.30 o 
   0  -2   0    13138.39    11967.23    331.45 o 
   1  -2   0     1405.17     1329.88     12.43 o 
   2  -2   0     2690.94     2480.40     16.50 o 
   3  -2   0      146.91      126.64      4.74 o 
   4  -2   0       47.18       49.34      2.13 o 
   5  -2   0      785.91      826.59      9.36 o 
   6  -2   0      502.96      534.90     13.62 o 
   7  -2   0       96.80       91.29      6.53 o 
   8  -2   0      135.98      138.25      8.66 o 
   9  -2   0      338.87      333.46     15.08 o 
  10  -2   0      309.46      301.37     14.25 o 
  11  -2   0       12.91       16.40      6.35 o 
  12  -2   0       11.86        8.70      7.44 o 
  13  -2   0       74.82       68.46      7.92 o 
   1  -1   0     3312.29     3230.15     66.43 o 
   2  -1   0      475.24      424.16      5.21 o 
   3  -1   0      557.16      565.29      8.20 o 
   4  -1   0       28.48       24.44      1.10 o 
   5  -1   0      739.08      709.16     12.10 o 
   6  -1   0      530.29      525.79     15.16 o 
   7  -1   0       75.65       72.21      3.45 o 
   8  -1   0      718.75      713.41     16.68 o 
   9  -1   0      491.12      476.18     12.56 o 
  10  -1   0      156.98      162.13      9.55 o 
  11  -1   0       26.60       29.67     13.35 o 
  12  -1   0        9.81        7.96      4.61 o 
  13  -1   0       22.58       20.53     13.95 o 
   1   0   0     1066.68     1007.66      8.95 o 
   2   0   0     1838.64     1774.13     24.23 o 
   3   0   0     9549.21     9095.26     54.93 o 
   4   0   0      291.82      277.38      4.43 o 
   5   0   0       92.51       91.74      2.96 o 
   6   0   0       78.36       79.28      3.26 o 
   7   0   0      311.54      306.23      7.77 o 
   8   0   0       12.48       12.52      3.94 o 
   9   0   0      237.82      244.84      9.05 o 
  10   0   0      884.23      876.63     24.42 o 
  11   0   0       20.17       13.29      6.08 o 
  12   0   0        7.82        5.52      4.27 o 
  13   0   0       45.23       44.02      7.69 o 
   1   1   0     3310.73     3201.98     71.17 o 
   2   1   0      476.48      433.26     10.18 o 
   3   1   0      556.39      555.39      6.99 o 
   4   1   0       28.29       25.42      1.65 o 
   5   1   0      740.81      720.63      9.48 o 
   6   1   0      530.38      533.75      8.17 o 
   7   1   0       75.50       73.98      2.86 o 
   8   1   0      718.93      715.67     15.26 o 
   9   1   0      490.86      503.31     14.35 o 
  10   1   0      156.62      157.82      6.64 o 
  11   1   0       26.52       31.92     13.53 o 
  12   1   0        9.86        6.20      4.08 o 
  13   1   0       22.56       13.41     12.26 o 
   0   2   0    13138.22    11997.73    216.65 o 
   1   2   0     1406.02     1333.93     11.38 o 
   2   2   0     2692.45     2530.84     39.21 o 
   3   2   0      146.94      134.05      2.78 o 
   4   2   0       47.33       47.38      2.01 o 
   5   2   0      785.97      771.73     60.77 o 
   6   2   0      502.39      497.02     10.97 o 
   7   2   0       96.72       97.90      5.83 o 
   8   2   0      136.36      137.05      7.03 o 
   9   2   0      338.78      331.87     11.06 o 
  10   2   0      309.78      302.51     11.68 o 
  11   2   0       13.03       16.08      6.95 o 
  12   2   0       11.87       14.23      9.17 o 
  13   2   0       74.76       54.23      8.20 o 
   1   3   0      129.78      131.48      2.05 o 
   2   3   0     1120.69     1031.35      8.53 o 
   3   3   0      358.71      372.47      6.27 o 
   4   3   0      394.10      433.73     12.01 o 
   5   3   0      161.76      162.51      6.48 o 
   6   3   0      188.70      181.85     10.09 o 
   7   3   0       81.64       89.84      5.12 o 
   8   3   0      485.37      498.58     26.17 o 
   9   3   0      120.73      117.83      7.05 o 
  10   3   0       36.18       38.12     14.18 o 
  11   3   0       76.80       84.45      5.71 o 
  12   3   0       71.85       73.20      8.01 o 
  13   3   0       23.83       21.79     18.35 o 
   0   4   0     1642.72     1692.16     20.04 o 
   1   4   0      235.00      222.73      3.78 o 
   2   4   0      578.46      606.18      7.29 o 
   3   4   0      352.49      352.94      7.49 o 
   4   4   0      521.23      502.31     14.06 o 
   5   4   0      306.92      298.31      8.68 o 
   6   4   0      633.43      664.56     28.15 o 
   7   4   0       79.91       72.95      9.06 o 
   8   4   0      170.56      178.77     10.05 o 
   9   4   0      193.73      188.62      8.89 o 
  10   4   0       26.74       26.45     13.48 o 
  11   4   0       57.14       61.50      6.41 o 
  12   4   0      124.62      132.68     12.93 o 
   1   5   0      431.86      458.41      6.27 o 
   2   5   0      206.84      222.90      4.50 o 
   3   5   0     1658.79     1794.91     19.74 o 
   4   5   0       59.97       63.16      2.85 o 
   5   5   0       55.40       55.85      4.56 o 
   6   5   0      439.30      463.90     23.88 o 
   7   5   0      265.36      289.57     18.44 o 
   8   5   0       49.02       46.21      7.44 o 
   9   5   0       29.05       35.04     15.96 o 
  10   5   0      316.19      329.13     16.23 o 
  11   5   0       55.04       58.68      9.14 o 
  12   5   0       23.00       22.12     22.12 o 
   0   6   0      690.66      662.54     31.74 o 
   1   6   0      303.77      325.24      5.71 o 
   2   6   0      316.34      337.45      6.60 o 
   3   6   0      269.75      284.45      6.53 o 
   4   6   0      502.08      527.59     10.11 o 
   5   6   0      159.94      162.32     18.79 o 
   6   6   0       20.43       30.61     17.39 o 
   7   6   0      214.73      220.62     17.09 o 
   8   6   0       38.74       36.48     25.17 o 
   9   6   0        4.73        7.87      4.05 o 
  10   6   0       42.22       33.73     16.62 o 
  11   6   0       54.47       53.66      8.55 o 
  12   6   0       10.17        7.94      5.12 o 
   1   7   0      122.07      123.70      5.79 o 
   2   7   0      497.09      522.60     10.37 o 
   3   7   0      189.85      203.72      7.36 o 
   4   7   0       67.31       70.65      3.89 o 
   5   7   0       22.98       22.16      4.16 o 
   6   7   0      151.45      141.50     13.49 o 
   7   7   0      316.24      319.99     21.58 o 
   8   7   0      164.69      156.34     14.25 o 
   9   7   0       47.26       47.73     34.58 o 
  10   7   0       12.67       12.55      6.70 o 
  11   7   0        2.87        3.12      5.83 o 
   0   8   0       82.96       82.36     10.57 o 
   1   8   0      126.04      129.59      7.90 o 
   2   8   0      110.17      103.12      4.93 o 
   3   8   0       64.11       65.11      3.29 o 
   4   8   0      259.60      268.68     11.60 o 
   5   8   0      220.56      218.45      9.63 o 
   6   8   0      225.82      219.27     18.04 o 
   7   8   0       23.21       21.79     14.36 o 
   8   8   0       15.18       17.93     16.20 o 
   9   8   0       29.74       30.64     19.85 o 
  10   8   0       10.70        9.71      6.32 o 
  11   8   0        9.40        7.40      5.02 o 
   1   9   0       19.10       25.15      7.06 o 
   2   9   0      266.10      269.09     12.71 o 
   3   9   0      127.56      136.33      8.80 o 
   4   9   0      614.79      588.34     47.97 o 
   5   9   0      343.55      338.59     13.43 o 
   6   9   0      433.99      441.86     28.80 o 
   7   9   0      121.48      118.92     14.01 o 
   8   9   0       52.23       41.43     27.74 o 
   9   9   0       29.51       21.36     22.01 o 
  10   9   0       11.13        9.36      6.60 o 
   0  10   0      205.53      227.11     18.09 o 
   1  10   0      389.99      403.82     16.78 o 
   2  10   0      235.29      228.15     11.42 o 
   3  10   0      292.34      289.77     12.82 o 
   4  10   0      356.93      352.82     16.69 o 
   5  10   0      169.39      151.85     15.24 o 
   6  10   0       42.24       43.80     34.18 o 
   7  10   0       56.69       53.21     43.40 o 
   8  10   0        0.23        1.35      7.49 o 
   9  10   0      100.68      109.51     14.87 o 
  10  10   0       46.35       41.78     48.56 o 
   1  11   0      334.12      349.44     17.82 o 
   2  11   0       35.73       42.22     11.69 o 
   3  11   0        0.31        0.40      2.85 o 
   4  11   0      129.01      138.05      8.67 o 
   5  11   0       76.56       87.18     46.16 o 
   6  11   0       88.61       92.10     13.47 o 
   7  11   0       53.41       47.18     45.78 o 
   8  11   0       26.59       29.93     25.26 o 
   9  11   0       13.51        9.73     10.52 o 
   0  12   0       41.38       46.59     19.44 o 
   1  12   0       49.99       71.05     17.04 o 
   2  12   0       22.66       18.17      9.73 o 
   3  12   0      128.12      130.21      9.47 o 
   4  12   0        0.38       -0.59      2.75 o 
   5  12   0       15.89       16.74     13.22 o 
   6  12   0       61.45       68.95     12.38 o 
   7  12   0       60.25       41.02     40.34 o 
   8  12   0        0.58        1.73      5.14 o 
   1  13   0      181.22      196.11     11.05 o 
   2  13   0        1.51        3.13      2.48 o 
   3  13   0        0.78        0.83      2.03 o 
   4  13   0       43.99       42.21     23.44 o 
   5  13   0       10.24       14.25     14.20 o 
   6  13   0        2.82        3.60      5.54 o 
   0  14   0      285.04      294.36     19.44 o 
   1  14   0       84.63       89.43     10.61 o 
   2  14   0       38.19       40.53     20.70 o 
   3  14   0       72.47       68.82     47.40 o 
   4  14   0       61.78       58.84     44.53 o 
   5  14   0        7.75        7.22     10.11 o 
   1  15   0      128.64      121.55      9.84 o 
  -1 -15   1       24.44       23.02     13.25 o 
   0 -15   1      107.13       95.63     11.00 o 
   1 -15   1       51.88       36.19     26.35 o 
  -5 -14   1        0.84        3.68      3.45 o 
  -4 -14   1        2.51        4.28      4.98 o 
  -3 -14   1       10.76       10.13      6.84 o 
  -2 -14   1       78.67       70.06      7.65 o 
  -1 -14   1       12.28       12.16      7.18 o 
   0 -14   1       46.75       51.02      7.76 o 
   1 -14   1      122.10      121.70     12.72 o 
   2 -14   1      128.50      119.07     10.38 o 
   3 -14   1       17.95       16.13      6.53 o 
   4 -14   1       95.70      102.91      8.06 o 
  -6 -13   1       12.90       11.76      4.83 o 
  -5 -13   1       10.70       12.69      7.09 o 
  -4 -13   1      100.71       89.78      7.09 o 
  -3 -13   1       73.24       59.44      6.44 o 
  -2 -13   1      131.83      134.49      8.03 o 
  -1 -13   1       45.29       34.97     13.59 o 
   0 -13   1      111.50      104.85      5.19 o 
   1 -13   1       68.16       65.53      6.01 o 
   2 -13   1       88.99       84.22      5.17 o 
   3 -13   1       15.82       14.76      7.11 o 
   4 -13   1       51.35       49.83     17.71 o 
   5 -13   1       41.42       33.26     13.73 o 
   6 -13   1       63.41       62.09      7.29 o 
  -8 -12   1       13.85       10.19      5.67 o 
  -7 -12   1       37.34       29.83     17.45 o 
  -6 -12   1       21.35       18.64      5.69 o 
  -5 -12   1       15.57       15.41      5.20 o 
  -4 -12   1       24.54       20.66      9.19 o 
  -3 -12   1      185.59      182.37      9.92 o 
  -2 -12   1      272.20      258.68     12.63 o 
  -1 -12   1       93.52       94.37      4.92 o 
   0 -12   1       27.53       20.46      8.01 o 
   1 -12   1       81.85       80.65      4.66 o 
   2 -12   1       20.01       18.75      7.66 o 
   3 -12   1       83.45       79.30      4.91 o 
   4 -12   1      126.23      128.21      6.87 o 
   5 -12   1        8.40       10.65      3.82 o 
   6 -12   1       83.01       93.58      9.06 o 
   7 -12   1      106.33      112.96      8.66 o 
  -9 -11   1       28.76       22.09     15.23 o 
  -8 -11   1       25.17       22.99     12.14 o 
  -7 -11   1       20.05       22.96      8.42 o 
  -6 -11   1       91.48       88.15     10.71 o 
  -5 -11   1        3.02        4.03      2.54 o 
  -4 -11   1       88.86       87.25     10.41 o 
  -3 -11   1      464.80      490.91     14.29 o 
  -2 -11   1      433.88      420.66     14.00 o 
  -1 -11   1       91.16       88.58      5.38 o 
   0 -11   1      403.82      407.09     13.44 o 
   1 -11   1       50.77       45.58      4.27 o 
   2 -11   1       34.46       35.81      7.63 o 
   3 -11   1      430.62      446.32     13.21 o 
   4 -11   1       20.16       22.69      7.31 o 
   5 -11   1      258.34      248.72     10.74 o 
   6 -11   1       23.82       22.31      7.03 o 
   7 -11   1       66.07       65.97      7.39 o 
   8 -11   1       90.59      102.45      9.30 o 
   9 -11   1       17.61       17.64     12.85 o 
 -10 -10   1      272.80      305.28     14.13 o 
  -9 -10   1       83.67       87.39      8.56 o 
  -8 -10   1       64.07       61.33      9.95 o 
  -7 -10   1        5.38        7.39      4.04 o 
  -6 -10   1       26.05       27.93     10.24 o 
  -5 -10   1       73.62       76.44      7.43 o 
  -4 -10   1      196.42      194.82      7.22 o 
  -3 -10   1       82.97       89.38      4.59 o 
  -2 -10   1      583.23      604.71     13.77 o 
  -1 -10   1       33.89       30.27      4.19 o 
   0 -10   1      150.11      146.29      6.11 o 
   1 -10   1      145.37      141.25      6.00 o 
   2 -10   1       39.56       45.13      3.78 o 
   3 -10   1       15.00       19.01      5.48 o 
   4 -10   1        9.70       10.10      3.74 o 
   5 -10   1       24.49       25.93      6.60 o 
   6 -10   1       35.68       33.26      4.15 o 
   7 -10   1       15.59       14.17      4.86 o 
   8 -10   1       33.72       36.68     17.07 o 
   9 -10   1       65.96       84.40     11.70 o 
 -10  -9   1      104.59       98.79      7.97 o 
  -9  -9   1       69.38       62.60     19.37 o 
  -8  -9   1       34.28       40.53     12.92 o 
  -7  -9   1       34.69       40.46     14.97 o 
  -6  -9   1       17.95       15.16      2.63 o 
  -5  -9   1      116.72      116.29      5.09 o 
  -4  -9   1      148.54      138.96      5.58 o 
  -3  -9   1      373.95      380.03      9.86 o 
  -2  -9   1       87.91       81.57      3.66 o 
  -1  -9   1       40.05       42.39      8.12 o 
   0  -9   1      193.77      183.93      6.33 o 
   1  -9   1       61.59       63.89      3.90 o 
   2  -9   1      131.27      136.56      5.86 o 
   3  -9   1      394.50      391.26     10.65 o 
   4  -9   1       77.10       79.50      4.72 o 
   5  -9   1      102.18      101.54      3.79 o 
   6  -9   1      399.47      388.06     15.80 o 
   7  -9   1      122.18      115.68      6.48 o 
   8  -9   1       24.89       19.75      3.52 o 
   9  -9   1       75.65       71.47      8.25 o 
  10  -9   1       13.66       17.47     13.87 o 
 -11  -8   1       28.65       16.51     12.14 o 
 -10  -8   1      154.69      174.22     11.42 o 
  -9  -8   1       22.73       27.37      8.59 o 
  -8  -8   1       87.66       83.17      5.99 o 
  -7  -8   1       34.92       31.48      3.63 o 
  -6  -8   1      245.17      240.34      7.59 o 
  -5  -8   1      417.75      395.02     12.45 o 
  -4  -8   1      210.23      200.98      5.98 o 
  -3  -8   1       47.27       45.45      3.76 o 
  -2  -8   1      737.04      742.32     15.09 o 
  -1  -8   1        5.78        5.88      2.16 o 
   0  -8   1       48.23       44.50      3.24 o 
   1  -8   1       36.13       32.51      3.01 o 
   2  -8   1      277.61      289.93      8.16 o 
   3  -8   1       26.26       28.01      5.40 o 
   4  -8   1       19.58       18.90      4.33 o 
   5  -8   1      126.02      115.60      4.35 o 
   6  -8   1       68.17       70.29      5.13 o 
   7  -8   1       83.85       85.81      5.54 o 
   8  -8   1      102.98      103.26      6.56 o 
   9  -8   1       77.72       81.35      5.68 o 
  10  -8   1       85.25       84.37      5.94 o 
  11  -8   1       57.92       69.70      9.86 o 
 -11  -7   1        7.62       11.91      6.38 o 
 -10  -7   1       28.82       27.67     12.00 o 
  -9  -7   1       60.23       50.92      5.09 o 
  -8  -7   1       86.01       99.94      5.03 o 
  -7  -7   1       68.27       66.24      3.94 o 
  -6  -7   1      173.50      162.59      4.82 o 
  -5  -7   1       48.23       46.73      3.38 o 
  -4  -7   1      320.01      331.89      7.17 o 
  -3  -7   1      234.03      254.59      5.85 o 
  -2  -7   1      487.62      525.76      9.15 o 
  -1  -7   1      202.32      196.81      7.28 o 
   0  -7   1      423.13      467.78      9.00 o 
   1  -7   1      534.23      534.93      9.39 o 
   2  -7   1      426.98      437.43      8.54 o 
   3  -7   1      153.41      187.00      6.03 o 
   4  -7   1      604.60      613.48     11.80 o 
   5  -7   1      425.12      440.82      8.01 o 
   6  -7   1      236.11      244.81      7.23 o 
   7  -7   1      253.26      240.77      8.58 o 
   8  -7   1       29.99       31.51      4.93 o 
   9  -7   1       10.76       15.20      7.00 o 
  10  -7   1       84.83       79.70      7.24 o 
  11  -7   1       75.34       68.91      7.61 o 
 -12  -6   1        4.46        7.23      4.46 o 
 -11  -6   1       20.43       18.42     10.25 o 
 -10  -6   1       67.31       74.24      5.77 o 
  -9  -6   1      154.24      160.23      7.15 o 
  -8  -6   1      605.68      609.95     18.97 o 
  -7  -6   1       21.08       21.66      3.00 o 
  -6  -6   1      234.78      247.22      7.65 o 
  -5  -6   1       79.57       74.97      3.83 o 
  -4  -6   1      196.53      200.43      6.19 o 
  -3  -6   1      282.05      283.95      5.22 o 
  -2  -6   1      226.92      244.08      5.96 o 
  -1  -6   1      123.15      137.79      4.49 o 
   0  -6   1      302.42      294.60     11.14 o 
   1  -6   1      230.90      237.96      6.00 o 
   2  -6   1      602.18      615.06      7.89 o 
   3  -6   1      227.16      249.50      5.33 o 
   4  -6   1      143.36      151.99      5.24 o 
   5  -6   1      188.79      189.06      5.88 o 
   6  -6   1      149.99      153.55      6.52 o 
   7  -6   1       49.84       44.32      5.28 o 
   8  -6   1       51.94       48.88      5.71 o 
   9  -6   1       11.84       13.78      5.53 o 
  10  -6   1       10.74        9.55      4.39 o 
  11  -6   1       28.78       20.83     13.01 o 
  12  -6   1       89.55       87.69      7.31 o 
 -12  -5   1       85.67       79.65      5.72 o 
 -11  -5   1        7.66        6.84      4.33 o 
 -10  -5   1       15.70       17.33      6.29 o 
  -9  -5   1       12.52       15.91      5.19 o 
  -8  -5   1      348.62      341.47      9.66 o 
  -7  -5   1      298.41      284.23      8.93 o 
  -6  -5   1      573.47      605.76     13.11 o 
  -5  -5   1      407.05      448.74      6.63 o 
  -4  -5   1      548.83      573.84      6.93 o 
  -3  -5   1      190.17      184.18      4.70 o 
  -2  -5   1      662.25      688.49      7.69 o 
  -1  -5   1      430.06      428.35      7.53 o 
   0  -5   1     1028.63     1099.55     28.28 o 
   1  -5   1      600.33      588.46      7.56 o 
   2  -5   1      669.72      713.99      7.44 o 
   3  -5   1      358.33      407.02      5.86 o 
   4  -5   1      142.65      142.52      4.35 o 
   5  -5   1       35.96       31.54      3.03 o 
   6  -5   1      373.94      399.58     11.59 o 
   7  -5   1      273.51      275.06     11.70 o 
   8  -5   1       78.38       80.13      5.71 o 
   9  -5   1       16.71       19.36      6.71 o 
  10  -5   1       98.48       96.87      6.79 o 
  11  -5   1      112.53      121.15      7.37 o 
  12  -5   1       23.75       18.67     11.15 o 
 -12  -4   1        1.25        2.53      1.63 o 
 -11  -4   1       56.01       56.42      6.75 o 
 -10  -4   1       10.04       11.05      4.15 o 
  -9  -4   1       14.44       15.25      4.26 o 
  -8  -4   1      231.15      222.04      8.29 o 
  -7  -4   1      204.28      193.88      6.66 o 
  -6  -4   1      802.56      800.95     24.07 o 
  -5  -4   1      185.53      194.74      6.97 o 
  -4  -4   1       36.13       34.42      2.23 o 
  -3  -4   1      816.93      813.57      8.33 o 
  -2  -4   1      236.04      227.57      3.83 o 
  -1  -4   1     1000.83      990.21     15.12 o 
   0  -4   1      931.82      950.14     16.86 o 
   1  -4   1      512.60      516.67      7.75 o 
   2  -4   1     1391.75     1378.10     23.70 o 
   3  -4   1       37.12       33.68      1.36 o 
   4  -4   1      165.32      169.19      4.50 o 
   5  -4   1       89.15       99.95      4.68 o 
   6  -4   1      287.69      295.51     12.47 o 
   7  -4   1       28.04       33.23     11.38 o 
   8  -4   1      174.07      165.71      9.58 o 
   9  -4   1      124.44      121.28      9.37 o 
  10  -4   1       67.58       61.41     10.99 o 
  11  -4   1       16.14       17.88      9.75 o 
  12  -4   1        9.70       10.99      5.01 o 
 -13  -3   1       79.69       74.05      6.05 o 
 -12  -3   1       11.18        5.51      4.26 o 
 -11  -3   1      156.76      153.08      8.65 o 
 -10  -3   1      151.59      167.74     10.32 o 
  -9  -3   1       36.34       36.47     13.02 o 
  -8  -3   1      240.10      233.47      9.69 o 
  -7  -3   1      650.30      640.67     15.91 o 
  -6  -3   1      730.95      739.89     14.79 o 
  -5  -3   1      174.84      194.67      5.23 o 
  -4  -3   1      527.29      536.51     14.12 o 
  -3  -3   1     1098.75     1070.61     18.48 o 
  -2  -3   1      406.47      411.37      7.24 o 
  -1  -3   1     1547.77     1452.87     19.40 o 
   0  -3   1     1408.12     1353.99     27.25 o 
   1  -3   1     3083.43     2973.92     45.87 o 
   2  -3   1      567.93      550.91      7.40 o 
   3  -3   1      194.98      192.52      3.48 o 
   4  -3   1       34.66       29.85      0.87 o 
   5  -3   1       28.01       23.74      4.74 o 
   6  -3   1      239.94      265.09      9.76 o 
   7  -3   1      326.24      334.31     13.07 o 
   8  -3   1      880.05      915.99     41.82 o 
   9  -3   1       59.57       58.58     18.41 o 
  10  -3   1       31.77       34.30     13.04 o 
  11  -3   1       11.89       11.62      6.22 o 
  12  -3   1       41.63       42.28      6.71 o 
 -13  -2   1       32.68       21.03     11.75 o 
 -12  -2   1       71.88       64.32      7.95 o 
 -11  -2   1       87.89       91.63      9.24 o 
 -10  -2   1      333.17      336.62     15.18 o 
  -9  -2   1      117.90      111.78      7.21 o 
  -8  -2   1      375.37      362.94     13.50 o 
  -7  -2   1       83.90       95.07      5.25 o 
  -6  -2   1      256.92      275.56     12.49 o 
  -5  -2   1      355.80      378.91      8.94 o 
  -4  -2   1      970.14      954.66     21.04 o 
  -3  -2   1       20.44       18.15      0.99 o 
  -2  -2   1     3077.01     2933.32     21.38 o 
  -1  -2   1     3651.31     3483.28     19.92 o 
   0  -2   1      491.35      471.51      6.13 o 
   1  -2   1     3395.00     3177.91    107.40 o 
   2  -2   1     4908.95     4814.87     35.18 o 
   3  -2   1       22.61       25.28      1.39 o 
   4  -2   1      394.93      396.24     11.71 o 
   5  -2   1      646.82      620.35      7.41 o 
   6  -2   1      116.43      109.43      4.69 o 
   7  -2   1      164.47      162.28      6.22 o 
   8  -2   1      470.77      472.17     11.56 o 
   9  -2   1        3.99        2.39      4.03 o 
  10  -2   1       15.44       15.02      6.25 o 
  11  -2   1       55.85       55.68      8.10 o 
  12  -2   1       50.34       50.18     22.03 o 
  13  -2   1       35.29       22.91     17.50 o 
 -13  -1   1       36.88       35.52      6.38 o 
 -12  -1   1        4.61        6.07      5.24 o 
 -11  -1   1       31.72       31.58     15.21 o 
 -10  -1   1       46.91       46.40     17.59 o 
  -9  -1   1       49.51       56.88     19.02 o 
  -8  -1   1      187.23      196.50     10.20 o 
  -7  -1   1       72.81       60.19      4.04 o 
  -6  -1   1      215.59      219.52      6.54 o 
  -5  -1   1      255.42      255.07      7.55 o 
  -4  -1   1     1063.41     1091.36     17.38 o 
  -3  -1   1      523.78      496.94      6.40 o 
  -2  -1   1     2511.39     2343.76     20.30 o 
  -1  -1   1     3675.27     3353.95     17.27 o 
   0  -1   1       52.10       48.05      0.89 o 
   1  -1   1     2552.05     2268.10     89.41 o 
   2  -1   1    28117.14    25888.42   1105.73 o 
   3  -1   1      206.05      186.26      2.69 o 
   4  -1   1      839.98      857.03      7.98 o 
   5  -1   1     1753.26     1674.22     32.25 o 
   6  -1   1       19.17       15.62      2.18 o 
   7  -1   1      394.79      382.55      9.32 o 
   8  -1   1      748.06      755.46     18.83 o 
   9  -1   1      590.26      538.91     41.10 o 
  10  -1   1      129.14      123.81     10.94 o 
  11  -1   1       53.65       50.74      7.46 o 
  12  -1   1       14.10        7.90      5.11 o 
  13  -1   1       32.16       25.01     16.98 o 
 -13   0   1        6.80        8.19      7.05 o 
 -12   0   1       14.08       13.84      6.10 o 
 -11   0   1        0.55        1.88      2.62 o 
 -10   0   1       13.92       12.18      3.90 o 
  -9   0   1       11.52       11.77      2.42 o 
  -8   0   1       47.07       49.04      2.93 o 
  -7   0   1       21.88       22.09      4.40 o 
  -6   0   1     1148.25     1120.31     36.01 o 
  -5   0   1      440.41      456.86      6.50 o 
  -4   0   1     1536.24     1557.91     29.06 o 
  -3   0   1      722.10      710.89      7.55 o 
  -2   0   1      252.74      280.98      2.73 o 
  -1   0   1     1188.14     1099.86     12.46 o 
   0   0   1      235.51      215.63      8.13 o 
   1   0   1      338.91      327.97     12.21 o 
   2   0   1     1941.44     1764.06     12.03 o 
   3   0   1      880.03      934.06      9.80 o 
   4   0   1        1.72        0.91      0.97 o 
   5   0   1      333.55      303.10      6.39 o 
   6   0   1      646.90      648.77     10.39 o 
   7   0   1      133.72      121.82      4.65 o 
   8   0   1      324.18      310.84      7.96 o 
   9   0   1      113.65      111.51      6.14 o 
  10   0   1      279.20      289.39     14.63 o 
  11   0   1       23.09       17.92      7.80 o 
  12   0   1        1.56        1.98      3.45 o 
  13   0   1        5.58        4.96      5.03 o 
 -13   1   1       37.04       26.48     19.72 o 
 -12   1   1        4.62        4.13      4.02 o 
 -11   1   1       31.60       36.52     11.64 o 
 -10   1   1       46.72       52.89      6.35 o 
  -9   1   1       49.38       48.60      2.61 o 
  -8   1   1      186.91      186.42      5.16 o 
  -7   1   1       73.07       67.98      2.15 o 
  -6   1   1      215.59      233.61      6.00 o 
  -5   1   1      255.30      247.77      4.52 o 
  -4   1   1     1062.85     1076.72     11.40 o 
  -3   1   1      523.07      494.46      5.56 o 
  -2   1   1     2513.17     2295.82     50.14 o 
  -1   1   1     3675.89     3396.73     12.85 o 
   0   1   1       52.12       50.28      1.22 o 
   1   1   1     2555.89     2379.06     14.95 o 
   2   1   1    28124.04    24315.72    619.62 o 
   3   1   1      206.87      177.35      9.21 o 
   4   1   1      838.64      843.20     11.51 o 
   5   1   1     1753.67     1791.14     30.56 o 
   6   1   1       19.13       15.93      1.87 o 
   7   1   1      394.74      385.22      9.56 o 
   8   1   1      748.35      768.14     15.59 o 
   9   1   1      590.18      591.86     17.16 o 
  10   1   1      129.21      123.43      5.86 o 
  11   1   1       53.62       47.72     20.92 o 
  12   1   1       14.14        8.65      6.31 o 
  13   1   1       32.10       19.99     15.09 o 
 -13   2   1       32.68       17.69     18.46 o 
 -12   2   1       72.07       75.98      7.98 o 
 -11   2   1       88.06       87.70      6.77 o 
 -10   2   1      333.52      333.63     12.11 o 
  -9   2   1      118.15      119.83      6.67 o 
  -8   2   1      375.05      361.84      6.86 o 
  -7   2   1       83.98       93.75      3.06 o 
  -6   2   1      256.32      267.53      6.71 o 
  -5   2   1      356.03      403.77      5.53 o 
  -4   2   1      970.42      971.74     15.50 o 
  -3   2   1       20.37       19.28      1.25 o 
  -2   2   1     3078.07     3025.79     72.18 o 
  -1   2   1     3652.60     3328.05     62.08 o 
   0   2   1      490.77      467.87      3.76 o 
   1   2   1     3396.97     3288.07     50.82 o 
   2   2   1     4906.75     4692.44     54.77 o 
   3   2   1       22.65       19.86      0.83 o 
   4   2   1      394.65      394.67      5.93 o 
   5   2   1      646.54      622.41      9.91 o 
   6   2   1      116.88      103.95      4.39 o 
   7   2   1      164.43      155.35      5.49 o 
   8   2   1      470.34      452.72     14.73 o 
   9   2   1        3.98        3.67      2.42 o 
  10   2   1       15.51       14.64      6.33 o 
  11   2   1       56.04       50.41     20.04 o 
  12   2   1       50.36       41.95     24.76 o 
  13   2   1       35.29       22.54     17.66 o 
 -13   3   1       79.81       88.53     14.76 o 
 -12   3   1       11.13        7.73      6.54 o 
 -11   3   1      156.39      152.33      8.38 o 
 -10   3   1      151.58      165.60      7.58 o 
  -9   3   1       36.17       34.15      5.15 o 
  -8   3   1      239.83      260.99     13.12 o 
  -7   3   1      649.72      644.24     20.36 o 
  -6   3   1      731.15      754.06     24.36 o 
  -5   3   1      174.76      210.32     13.55 o 
  -4   3   1      528.26      569.14      5.47 o 
  -3   3   1     1100.19     1068.44     17.74 o 
  -2   3   1      406.79      409.77      3.88 o 
  -1   3   1     1546.75     1488.68     16.66 o 
   0   3   1     1407.56     1362.60     13.58 o 
   1   3   1     3083.51     2955.58     57.15 o 
   2   3   1      566.74      547.64      8.27 o 
   3   3   1      195.04      173.43     13.79 o 
   4   3   1       34.81       31.79      2.43 o 
   5   3   1       27.99       32.22     10.14 o 
   6   3   1      240.26      252.07      7.61 o 
   7   3   1      326.84      320.61     11.56 o 
   8   3   1      878.77      885.86     32.83 o 
   9   3   1       59.56       56.80      6.95 o 
  10   3   1       31.73       35.18     12.12 o 
  11   3   1       11.97       12.38      8.02 o 
  12   3   1       41.78       50.21      9.82 o 
 -12   4   1        1.33        1.05      4.60 o 
 -11   4   1       55.95       63.31      9.09 o 
 -10   4   1        9.88       11.18      6.75 o 
  -9   4   1       14.27       16.69      7.13 o 
  -8   4   1      231.18      223.16     26.04 o 
  -7   4   1      204.30      184.68     13.55 o 
  -6   4   1      803.28      840.15     34.42 o 
  -5   4   1      185.64      191.77      9.18 o 
  -4   4   1       36.08       33.64      1.81 o 
  -3   4   1      817.22      827.24     11.63 o 
  -2   4   1      236.79      229.97      3.86 o 
  -1   4   1     1001.44      965.99      5.60 o 
   0   4   1      931.56      889.03     32.57 o 
   1   4   1      512.75      519.77      5.99 o 
   2   4   1     1391.77     1442.92     20.35 o 
   3   4   1       37.18       35.56      3.63 o 
   4   4   1      165.80      166.58      7.72 o 
   5   4   1       89.22      106.86     10.41 o 
   6   4   1      288.11      282.08     12.15 o 
   7   4   1       28.00       31.04      5.42 o 
   8   4   1      174.07      157.25      8.23 o 
   9   4   1      124.64      123.22      6.68 o 
  10   4   1       67.76       70.38      6.91 o 
  11   4   1       16.11       17.33      8.58 o 
  12   4   1        9.68       10.87     12.11 o 
 -12   5   1       85.67       87.64     10.94 o 
 -11   5   1        7.69        5.38      2.99 o 
 -10   5   1       15.73       20.78      9.43 o 
  -9   5   1       12.61       17.55     17.60 o 
  -8   5   1      348.30      324.32     19.31 o 
  -7   5   1      299.11      287.51     17.98 o 
  -6   5   1      573.32      598.26     29.07 o 
  -5   5   1      407.48      414.43      7.12 o 
  -4   5   1      549.07      581.58     13.83 o 
  -3   5   1      190.45      182.48      5.04 o 
  -2   5   1      662.23      680.42      9.78 o 
  -1   5   1      429.69      431.56      7.61 o 
   0   5   1     1030.03     1033.29     10.33 o 
   1   5   1      601.49      592.51     11.36 o 
   2   5   1      670.94      708.94     10.00 o 
   3   5   1      357.56      395.53      6.86 o 
   4   5   1      142.20      140.02      7.49 o 
   5   5   1       35.83       34.29      6.57 o 
   6   5   1      374.07      409.57     22.23 o 
   7   5   1      273.13      268.90     18.44 o 
   8   5   1       78.42       86.37      7.14 o 
   9   5   1       16.83       18.62      7.74 o 
  10   5   1       98.84      111.76     10.37 o 
  11   5   1      112.73      128.55      9.73 o 
  12   5   1       23.71       21.90     18.63 o 
 -12   6   1        4.44        5.30      4.49 o 
 -11   6   1       20.40       22.41     14.67 o 
 -10   6   1       67.05       87.12     12.00 o 
  -9   6   1      154.41      154.37     16.20 o 
  -8   6   1      606.13      599.88     37.59 o 
  -7   6   1       20.92       20.66     11.06 o 
  -6   6   1      234.72      170.14     41.84 o 
  -5   6   1       79.42       72.26      2.55 o 
  -4   6   1      196.80      197.49      7.57 o 
  -3   6   1      282.21      282.67      6.23 o 
  -2   6   1      226.56      265.69      8.07 o 
  -1   6   1      123.02      138.61      5.40 o 
   0   6   1      302.26      302.40      5.99 o 
   1   6   1      230.89      237.90      6.52 o 
   2   6   1      603.95      633.76     26.14 o 
   3   6   1      227.51      249.76      6.48 o 
   4   6   1      143.36      151.16      7.83 o 
   5   6   1      188.94      179.95     14.71 o 
   6   6   1      150.61      154.94     14.39 o 
   7   6   1       49.90       56.57     31.26 o 
   8   6   1       51.82       55.58     20.82 o 
   9   6   1       11.89       10.78      5.32 o 
  10   6   1       10.61       12.81      8.51 o 
  11   6   1       28.78       21.13     14.07 o 
  12   6   1       89.54       92.59      8.60 o 
 -11   7   1        7.63        8.15      5.10 o 
 -10   7   1       28.88       25.96     28.28 o 
  -9   7   1       60.22       58.73     36.31 o 
  -8   7   1       86.26       97.78     11.90 o 
  -7   7   1       68.35       69.82     10.36 o 
  -6   7   1      173.40      152.72     14.36 o 
  -5   7   1       48.13       46.83      4.18 o 
  -4   7   1      320.15      343.54      8.86 o 
  -3   7   1      234.52      251.03      6.31 o 
  -2   7   1      487.32      514.53      9.90 o 
  -1   7   1      202.06      197.88      7.80 o 
   0   7   1      423.54      474.04      9.76 o 
   1   7   1      534.94      543.00     14.34 o 
   2   7   1      427.05      439.53     12.25 o 
   3   7   1      153.39      197.70     18.29 o 
   4   7   1      604.58      591.94     40.33 o 
   5   7   1      425.08      475.85     25.80 o 
   6   7   1      236.06      228.27     17.98 o 
   7   7   1      253.13      246.71     27.15 o 
   8   7   1       30.08       28.07     11.12 o 
   9   7   1       10.81       12.41      8.61 o 
  10   7   1       85.07       90.37      8.72 o 
  11   7   1       75.56       76.17      9.88 o 
 -11   8   1       28.67       15.40     12.67 o 
 -10   8   1      155.20      182.68     17.22 o 
  -9   8   1       22.80       28.01     25.36 o 
  -8   8   1       87.69       81.42     11.14 o 
  -7   8   1       34.87       33.15     19.79 o 
  -6   8   1      244.98      230.97      8.49 o 
  -5   8   1      417.99      425.58     14.97 o 
  -4   8   1      210.17      206.01      7.42 o 
  -3   8   1       46.99       43.41      2.98 o 
  -2   8   1      736.76      741.79     16.95 o 
  -1   8   1        5.72        5.29      2.45 o 
   0   8   1       48.14       48.19     11.72 o 
   1   8   1       36.22       42.42     13.68 o 
   2   8   1      277.69      300.73     11.96 o 
   3   8   1       26.20       27.47      8.69 o 
   4   8   1       19.55       18.17      7.81 o 
   5   8   1      125.76      117.73     13.90 o 
   6   8   1       68.22       71.60     36.37 o 
   7   8   1       83.66       84.20     12.90 o 
   8   8   1      102.94       97.05     11.55 o 
   9   8   1       77.68       80.65      8.58 o 
  10   8   1       85.07       92.63      9.30 o 
  11   8   1       58.02       62.46     16.82 o 
 -10   9   1      104.39      107.89     16.09 o 
  -9   9   1       69.17       77.98     11.65 o 
  -8   9   1       34.42       32.91     32.56 o 
  -7   9   1       34.54       40.24     36.42 o 
  -6   9   1       17.80       14.68     10.49 o 
  -5   9   1      117.11      117.88      6.56 o 
  -4   9   1      148.42      140.03      8.25 o 
  -3   9   1      373.61      367.41     13.89 o 
  -2   9   1       87.66       77.49      5.09 o 
  -1   9   1       40.02       48.06     12.61 o 
   0   9   1      193.26      177.84      9.37 o 
   1   9   1       61.54       61.51      9.57 o 
   2   9   1      131.22      146.34      9.08 o 
   3   9   1      393.97      402.27     15.23 o 
   4   9   1       77.12       76.56      5.40 o 
   5   9   1      102.35      105.73     12.33 o 
   6   9   1      398.68      397.00     26.88 o 
   7   9   1      121.88      106.24     14.30 o 
   8   9   1       24.82       22.31     17.06 o 
   9   9   1       75.66       79.59     11.70 o 
  10   9   1       13.69       14.23      9.38 o 
 -10  10   1      273.45      321.10     23.58 o 
  -9  10   1       83.84       74.36     50.75 o 
  -8  10   1       64.04       58.49     45.59 o 
  -7  10   1        5.42        5.76      7.17 o 
  -6  10   1       26.06       29.37     25.12 o 
  -5  10   1       73.53       73.10      5.75 o 
  -4  10   1      196.76      207.16     11.88 o 
  -3  10   1       83.01       88.99      7.33 o 
  -2  10   1      582.18      617.19     20.80 o 
  -1  10   1       33.99       38.64     10.08 o 
   0  10   1      150.06      158.01      9.69 o 
   1  10   1      145.68      137.67      8.89 o 
   2  10   1       39.43       50.92     14.67 o 
   3  10   1       15.02       19.42      6.72 o 
   4  10   1        9.65       11.57      6.12 o 
   5  10   1       24.45       22.76      3.48 o 
   6  10   1       35.62       29.39     26.01 o 
   7  10   1       15.55       14.55     12.87 o 
   8  10   1       33.68       42.64     20.77 o 
   9  10   1       66.02       81.76      8.25 o 
  -9  11   1       28.77       20.66     28.50 o 
  -8  11   1       25.33       20.31     15.79 o 
  -7  11   1       19.99       16.20     25.26 o 
  -6  11   1       91.58       79.17     12.30 o 
  -5  11   1        2.96        5.46      4.92 o 
  -4  11   1       88.77       76.19     12.26 o 
  -3  11   1      464.66      489.44     19.78 o 
  -2  11   1      432.99      452.06     21.87 o 
  -1  11   1       91.28       92.59      8.92 o 
   0  11   1      403.04      402.58     22.55 o 
   1  11   1       50.61       48.51     14.32 o 
   2  11   1       34.49       41.35     10.53 o 
   3  11   1      430.43      449.56     18.83 o 
   4  11   1       20.14       18.58      7.56 o 
   5  11   1      257.94      275.37     23.04 o 
   6  11   1       23.63       22.93     16.66 o 
   7  11   1       65.96       65.46     45.54 o 
   8  11   1       90.39       91.23     15.25 o 
   9  11   1       17.70       18.23     11.79 o 
  -8  12   1       13.74       12.82     13.11 o 
  -7  12   1       37.31       26.77     31.26 o 
  -6  12   1       21.40       20.28     22.58 o 
  -5  12   1       15.57       15.44     10.09 o 
  -4  12   1       24.64       19.49     10.74 o 
  -3  12   1      185.49      181.50     11.22 o 
  -2  12   1      272.26      273.08     14.39 o 
  -1  12   1       93.66      101.52     28.19 o 
   0  12   1       27.60       24.79      8.59 o 
   1  12   1       81.91       92.47     21.25 o 
   2  12   1       20.05       23.76      8.91 o 
   3  12   1       83.54       78.41      8.30 o 
   4  12   1      126.26      130.97      9.70 o 
   5  12   1        8.40        8.79      6.65 o 
   6  12   1       82.76      100.07     14.63 o 
   7  12   1      106.25      116.11     15.79 o 
  -6  13   1       12.87       11.17     14.22 o 
  -5  13   1       10.66       12.93     11.22 o 
  -4  13   1      100.71       86.37     41.67 o 
  -3  13   1       73.19       68.61      8.56 o 
  -2  13   1      131.55      135.54      9.18 o 
  -1  13   1       45.44       44.00     16.40 o 
   0  13   1      111.71      105.60     11.84 o 
   1  13   1       68.03       64.26     18.14 o 
   2  13   1       88.88       94.81      9.56 o 
   3  13   1       15.73       11.68      7.55 o 
   4  13   1       51.28       55.35     42.70 o 
   5  13   1       41.30       38.18     31.04 o 
   6  13   1       63.60       62.08     12.82 o 
  -5  14   1        0.87        1.46      2.87 o 
  -4  14   1        2.49        1.60      7.17 o 
  -3  14   1       10.69       11.98      5.80 o 
  -2  14   1       78.69       67.61     24.05 o 
  -1  14   1       12.32       10.75      5.07 o 
   0  14   1       46.98       53.89     17.40 o 
   1  14   1      122.07      119.51     12.55 o 
   2  14   1      128.35      130.06     10.01 o 
   3  14   1       17.94       17.44     10.28 o 
   4  14   1       95.77      109.24     15.44 o 
  -1  15   1       24.63       17.07     16.01 o 
   0  15   1      107.32      104.82      9.76 o 
   1  15   1       51.91       41.42     19.56 o 
   0 -15   2       95.95       92.96     16.91 o 
  -4 -14   2       30.45       23.25     15.95 o 
  -3 -14   2        6.09        3.70      4.24 o 
  -2 -14   2       42.61       30.75     15.12 o 
  -1 -14   2        1.36        1.78      3.13 o 
   0 -14   2      232.04      260.80     10.97 o 
   1 -14   2       70.90       74.16      9.87 o 
   2 -14   2       11.39       10.03      8.97 o 
   3 -14   2        9.37        9.82      9.24 o 
   4 -14   2       75.44       76.48      7.68 o 
  -6 -13   2       61.06       73.75      9.93 o 
  -5 -13   2       17.73       14.90      6.80 o 
  -4 -13   2       42.79       29.07     17.79 o 
  -3 -13   2       77.97       73.70      7.89 o 
  -2 -13   2       46.99       38.30     10.50 o 
  -1 -13   2      215.48      229.00      9.72 o 
   0 -13   2       65.89       65.59      7.54 o 
   1 -13   2       82.90       92.56      7.34 o 
   2 -13   2       13.51       13.08      6.85 o 
   3 -13   2        2.54        0.40      2.72 o 
   4 -13   2       37.22       39.25      7.13 o 
   5 -13   2       53.83       61.23      7.26 o 
   6 -13   2       46.30       31.93     16.85 o 
  -8 -12   2        5.19        3.51      4.32 o 
  -7 -12   2       17.72       17.23      8.81 o 
  -6 -12   2       31.96       31.11     14.25 o 
  -5 -12   2       17.65       17.32      9.39 o 
  -4 -12   2       33.13       38.36     13.98 o 
  -3 -12   2        0.45        2.04      2.58 o 
  -2 -12   2       99.03      101.10      8.72 o 
  -1 -12   2      139.35      136.69      9.17 o 
   0 -12   2       46.57       39.08      3.84 o 
   1 -12   2       53.66       49.30      8.85 o 
   2 -12   2        1.75        3.77      2.42 o 
   3 -12   2      128.40      120.48      5.85 o 
   4 -12   2       39.39       49.99      8.40 o 
   5 -12   2      190.24      186.59      9.74 o 
   6 -12   2       39.98       37.04     14.03 o 
   7 -12   2      158.40      169.47     15.45 o 
  -9 -11   2        8.15        8.30      4.39 o 
  -8 -11   2      104.21      101.04      9.05 o 
  -7 -11   2        2.23        0.85      2.80 o 
  -6 -11   2       40.53       37.46     15.27 o 
  -5 -11   2       36.04       37.32     11.84 o 
  -4 -11   2      218.72      198.41      9.63 o 
  -3 -11   2      630.45      633.44     21.47 o 
  -2 -11   2      462.72      431.79     22.30 o 
  -1 -11   2       66.75       63.65      5.10 o 
   0 -11   2       12.14       11.16      4.28 o 
   1 -11   2       39.00       36.79      9.92 o 
   2 -11   2       67.08       64.93      6.25 o 
   3 -11   2       48.80       54.63      5.13 o 
   4 -11   2      174.00      181.85      8.37 o 
   5 -11   2       12.54       11.45      5.42 o 
   6 -11   2      108.48      114.43      5.91 o 
   7 -11   2      230.44      239.64     13.80 o 
   8 -11   2       18.88       14.37     15.54 o 
 -10 -10   2      147.97      144.63      9.92 o 
  -9 -10   2        6.21        7.07      4.96 o 
  -8 -10   2       51.20       41.36     14.86 o 
  -7 -10   2        7.41        8.35      5.42 o 
  -6 -10   2      103.58      105.47      7.53 o 
  -5 -10   2        2.97        5.45      2.57 o 
  -4 -10   2        7.60        9.80      3.53 o 
  -3 -10   2      163.92      154.60      5.68 o 
  -2 -10   2       90.33       87.47      4.17 o 
  -1 -10   2      404.12      408.55     11.14 o 
   0 -10   2      488.00      472.93     12.90 o 
   1 -10   2       23.85       23.50      5.29 o 
   2 -10   2      299.55      308.24      9.33 o 
   3 -10   2       80.15       83.35      5.22 o 
   4 -10   2       12.00       18.76      5.52 o 
   5 -10   2      279.50      269.18      8.42 o 
   6 -10   2      153.69      148.15      7.60 o 
   7 -10   2       42.48       40.94      5.45 o 
   8 -10   2      128.95      128.44      7.15 o 
   9 -10   2        2.31        3.94      4.00 o 
 -10  -9   2      166.51      155.89      8.93 o 
  -9  -9   2      121.55      114.77      7.86 o 
  -8  -9   2       88.42      108.10     12.85 o 
  -7  -9   2       58.59       54.26      8.18 o 
  -6  -9   2       93.15       90.79     10.35 o 
  -5  -9   2       18.84       15.98      1.92 o 
  -4  -9   2      101.76       92.60      4.31 o 
  -3  -9   2      519.53      521.51     12.38 o 
  -2  -9   2      242.98      251.30      9.50 o 
  -1  -9   2      223.31      206.90      7.10 o 
   0  -9   2      120.11      116.99      5.63 o 
   1  -9   2      143.65      136.89      5.97 o 
   2  -9   2       31.23       34.51      8.10 o 
   3  -9   2       11.88       10.59      2.96 o 
   4  -9   2       94.22       96.29      5.02 o 
   5  -9   2        3.82        3.14      1.50 o 
   6  -9   2      118.94      115.64      5.56 o 
   7  -9   2       12.24       13.53      4.98 o 
   8  -9   2       11.03        9.75      4.48 o 
   9  -9   2       79.79       76.55      6.55 o 
  10  -9   2       86.34       97.09      9.94 o 
 -11  -8   2       25.62       18.02     10.13 o 
 -10  -8   2      167.47      177.49     10.80 o 
  -9  -8   2       39.86       33.58     11.03 o 
  -8  -8   2      494.69      503.22     14.86 o 
  -7  -8   2      216.26      208.77      9.95 o 
  -6  -8   2      231.19      228.41      7.14 o 
  -5  -8   2       36.11       39.30      2.49 o 
  -4  -8   2      128.88      135.87      5.10 o 
  -3  -8   2       29.24       26.93      2.79 o 
  -2  -8   2      310.27      297.47      7.82 o 
  -1  -8   2      125.20      126.10      5.07 o 
   0  -8   2       83.74       85.10      4.18 o 
   1  -8   2      366.67      368.09     12.92 o 
   2  -8   2      139.95      130.94      5.42 o 
   3  -8   2       62.50       60.47      3.58 o 
   4  -8   2      159.80      154.72      4.92 o 
   5  -8   2       45.03       42.61      3.68 o 
   6  -8   2       62.47       63.96      5.51 o 
   7  -8   2      100.97       95.43      5.70 o 
   8  -8   2      108.45      110.33      7.18 o 
   9  -8   2       55.10       51.86      6.35 o 
  10  -8   2       23.58       25.36      8.76 o 
 -11  -7   2       39.40       36.81     14.95 o 
 -10  -7   2       60.71       55.41     19.99 o 
  -9  -7   2       22.02       23.77      8.20 o 
  -8  -7   2      228.50      234.97      9.23 o 
  -7  -7   2      356.73      335.16      9.42 o 
  -6  -7   2      436.43      404.72     13.39 o 
  -5  -7   2      293.64      288.38      6.50 o 
  -4  -7   2       16.54       18.52      1.91 o 
  -3  -7   2      389.30      386.51      9.05 o 
  -2  -7   2      791.63      814.20     12.28 o 
  -1  -7   2       36.85       36.48      3.15 o 
   0  -7   2       51.81       49.33      3.26 o 
   1  -7   2       88.92       85.38      4.16 o 
   2  -7   2      612.62      623.23     14.28 o 
   3  -7   2       54.18       57.80      2.78 o 
   4  -7   2       33.58       25.21      2.74 o 
   5  -7   2       23.13       18.09      1.86 o 
   6  -7   2       51.89       51.57      3.33 o 
   7  -7   2       15.31       14.38      5.20 o 
   8  -7   2      205.29      212.99      8.64 o 
   9  -7   2       46.83       46.70      7.11 o 
  10  -7   2       40.17       37.34      5.85 o 
  11  -7   2       66.55       68.91      8.49 o 
 -12  -6   2      219.19      230.28     12.77 o 
 -11  -6   2        1.43        4.85      3.87 o 
 -10  -6   2       30.54       24.99      3.60 o 
  -9  -6   2       22.78       27.21      3.58 o 
  -8  -6   2      114.19      105.50      4.43 o 
  -7  -6   2       18.51       15.30      2.24 o 
  -6  -6   2      253.52      258.72      6.02 o 
  -5  -6   2      148.92      145.53      4.00 o 
  -4  -6   2      720.36      742.59      9.89 o 
  -3  -6   2      584.57      597.91      8.59 o 
  -2  -6   2      261.32      270.08      7.19 o 
  -1  -6   2     1295.01     1452.11     21.96 o 
   0  -6   2       22.24       27.45      2.18 o 
   1  -6   2      115.28      119.54      4.03 o 
   2  -6   2     1024.41     1065.34     12.82 o 
   3  -6   2      118.09      119.57      4.62 o 
   4  -6   2       19.89       24.02      2.23 o 
   5  -6   2      159.93      163.91      4.77 o 
   6  -6   2      363.28      379.25     12.12 o 
   7  -6   2      374.42      403.27     12.97 o 
   8  -6   2       35.72       36.80     10.32 o 
   9  -6   2      186.86      188.14      9.42 o 
  10  -6   2      128.44      141.97      8.35 o 
  11  -6   2      132.10      147.47      8.04 o 
 -12  -5   2      126.98      127.97     10.61 o 
 -11  -5   2       56.91       48.12      7.87 o 
 -10  -5   2      111.33      110.77      5.94 o 
  -9  -5   2      209.68      204.69      7.85 o 
  -8  -5   2      113.80      110.12      5.02 o 
  -7  -5   2      174.14      180.32      6.63 o 
  -6  -5   2      417.08      404.94     12.50 o 
  -5  -5   2       17.56       20.01      2.05 o 
  -4  -5   2     1268.15     1280.64     14.66 o 
  -3  -5   2      159.21      164.47      4.56 o 
  -2  -5   2      132.51      130.50      3.01 o 
  -1  -5   2      564.17      593.73      6.21 o 
   0  -5   2      494.32      535.71      7.52 o 
   1  -5   2      835.59      840.94      8.30 o 
   2  -5   2      127.18      137.51      4.16 o 
   3  -5   2       42.17       32.06      1.88 o 
   4  -5   2      431.70      433.66      6.52 o 
   5  -5   2      231.70      230.16      7.80 o 
   6  -5   2      229.18      235.10      8.80 o 
   7  -5   2      141.19      141.78      7.43 o 
   8  -5   2       73.77       79.18      7.23 o 
   9  -5   2       62.94       67.16      5.99 o 
  10  -5   2       10.88       10.64      4.29 o 
  11  -5   2       75.91       80.73      6.55 o 
  12  -5   2        2.37        2.60      2.17 o 
 -12  -4   2      372.75      388.02     11.44 o 
 -11  -4   2      191.98      204.97      8.03 o 
 -10  -4   2      133.17      118.66      8.93 o 
  -9  -4   2      201.79      201.09      7.70 o 
  -8  -4   2      124.29      126.61      6.03 o 
  -7  -4   2       17.36       18.26      5.44 o 
  -6  -4   2      316.17      321.54      7.17 o 
  -5  -4   2      286.82      302.21      5.54 o 
  -4  -4   2     1196.49     1283.98     46.14 o 
  -3  -4   2       91.85       96.59      2.03 o 
  -2  -4   2     2175.98     2237.25     46.05 o 
  -1  -4   2       21.18       18.85      1.18 o 
   0  -4   2      751.63      748.65     10.91 o 
   1  -4   2     3980.41     4004.54     60.29 o 
   2  -4   2      902.84      928.00     10.99 o 
   3  -4   2     1245.16     1271.11     28.54 o 
   4  -4   2      133.10      134.35      3.70 o 
   5  -4   2      330.77      369.73      7.28 o 
   6  -4   2        9.93       14.07      4.73 o 
   7  -4   2       60.76       58.02      6.83 o 
   8  -4   2       96.28       90.17      6.55 o 
   9  -4   2       12.29       15.19      5.69 o 
  10  -4   2       86.45       81.83      7.23 o 
  11  -4   2        9.56        9.96      4.26 o 
  12  -4   2       30.15       25.01     17.15 o 
 -13  -3   2       22.71       15.00     12.70 o 
 -12  -3   2       89.38       92.82      6.19 o 
 -11  -3   2       68.18       68.98      6.79 o 
 -10  -3   2      147.05      153.46      6.96 o 
  -9  -3   2        1.95        3.31      1.68 o 
  -8  -3   2       42.73       46.13      4.20 o 
  -7  -3   2      248.79      253.83      7.26 o 
  -6  -3   2      180.04      179.07      6.05 o 
  -5  -3   2      123.92      127.25      3.82 o 
  -4  -3   2       49.71       52.16      1.50 o 
  -3  -3   2     1265.04     1255.70     18.77 o 
  -2  -3   2     1855.71     1934.84     43.03 o 
  -1  -3   2     2570.53     2438.78     24.18 o 
   0  -3   2     1786.84     1785.47     10.18 o 
   1  -3   2     3308.24     3201.05     32.72 o 
   2  -3   2     1222.77     1224.82      9.96 o 
   3  -3   2      413.28      419.84      8.64 o 
   4  -3   2       47.40       44.68      1.96 o 
   5  -3   2      165.16      167.99      6.61 o 
   6  -3   2      104.89      104.90      3.40 o 
   7  -3   2      328.29      339.72     13.56 o 
   8  -3   2      115.96      113.38      8.35 o 
   9  -3   2      129.37      130.39      9.34 o 
  10  -3   2        5.62        5.06      3.72 o 
  11  -3   2       94.23       88.53     11.43 o 
  12  -3   2       24.16       22.21     15.26 o 
 -13  -2   2       63.56       69.36      6.63 o 
 -12  -2   2       43.74       40.33      6.32 o 
 -11  -2   2       85.71       86.08      7.07 o 
 -10  -2   2      415.34      408.57     16.73 o 
  -9  -2   2      194.27      197.90      9.54 o 
  -8  -2   2        7.56        9.65      3.91 o 
  -7  -2   2      458.60      470.83     13.20 o 
  -6  -2   2      247.55      254.82      5.66 o 
  -5  -2   2      343.53      392.05      5.95 o 
  -4  -2   2      217.59      223.21      3.65 o 
  -3  -2   2      542.69      522.19      3.40 o 
  -2  -2   2     2290.75     2300.12     21.11 o 
  -1  -2   2     4243.11     3963.82     23.46 o 
   0  -2   2    11320.61    10215.49    115.20 o 
   1  -2   2     1523.14     1517.40     35.03 o 
   2  -2   2     3070.39     3017.44     52.54 o 
   3  -2   2     2562.53     2625.00     27.39 o 
   4  -2   2      797.00      813.40     15.50 o 
   5  -2   2     1057.19     1147.59     14.47 o 
   6  -2   2      553.00      572.58     11.57 o 
   7  -2   2      147.65      146.38      5.40 o 
   8  -2   2      358.80      349.96     10.57 o 
   9  -2   2      201.02      200.02     12.08 o 
  10  -2   2      176.46      160.94     16.33 o 
  11  -2   2       23.28       24.25     12.62 o 
  12  -2   2       30.97       29.81     19.01 o 
 -13  -1   2       20.56       20.59     10.63 o 
 -12  -1   2       22.08       18.79     10.93 o 
 -11  -1   2      108.13       88.65      9.41 o 
 -10  -1   2       89.29       84.87      6.76 o 
  -9  -1   2      218.43      217.72     10.32 o 
  -8  -1   2      175.30      172.01     10.17 o 
  -7  -1   2       84.08       75.09      3.73 o 
  -6  -1   2      312.25      317.44      6.54 o 
  -5  -1   2      155.26      178.23      4.31 o 
  -4  -1   2     1246.47     1277.19     18.42 o 
  -3  -1   2      543.54      533.15      3.86 o 
  -2  -1   2     1584.28     1480.18     15.29 o 
  -1  -1   2      964.11      964.17      8.42 o 
   0  -1   2     3775.01     3563.03     42.98 o 
   1  -1   2     1624.28     1519.77     50.80 o 
   2  -1   2     3916.80     3835.03     52.38 o 
   3  -1   2      580.51      590.64      5.39 o 
   4  -1   2      605.55      615.87     11.67 o 
   5  -1   2      123.89      123.11      4.17 o 
   6  -1   2      456.63      468.07     13.96 o 
   7  -1   2       60.46       62.84      3.56 o 
   8  -1   2      324.79      329.98     11.00 o 
   9  -1   2      100.92      101.37      5.22 o 
  10  -1   2      172.72      159.09      9.95 o 
  11  -1   2       88.71       95.56      8.02 o 
  12  -1   2        9.37       11.01      8.25 o 
 -13   0   2       56.88       35.72     15.09 o 
 -12   0   2       39.11       36.30      7.05 o 
 -11   0   2        3.61        3.95      3.90 o 
 -10   0   2        6.17        5.55      2.33 o 
  -9   0   2       32.47       29.18      3.28 o 
  -8   0   2       31.35       26.42      2.28 o 
  -7   0   2        4.38        4.05      1.42 o 
  -6   0   2      235.15      244.12      6.21 o 
  -5   0   2      574.40      639.23     10.88 o 
  -4   0   2      305.29      302.39      4.66 o 
  -3   0   2      141.05      131.74      2.02 o 
  -2   0   2      924.58      929.43      8.12 o 
  -1   0   2     1753.65     1656.79     18.30 o 
   0   0   2     1097.44     1018.97     15.17 o 
   1   0   2      171.62      153.55      2.06 o 
   2   0   2        3.15        3.59      1.15 o 
   3   0   2    11207.87    10899.25    114.99 o 
   4   0   2     4263.40     4372.72     49.49 o 
   5   0   2        2.99        5.61      1.69 o 
   6   0   2     1052.07     1039.31     14.77 o 
   7   0   2        0.28        6.56      3.82 o 
   8   0   2      155.02      146.54      5.48 o 
   9   0   2      440.58      431.67     13.47 o 
  10   0   2      203.10      198.74     12.38 o 
  11   0   2        2.89        2.96      2.64 o 
  12   0   2        7.65        2.92      3.44 o 
  13   0   2       28.58       20.34     15.54 o 
 -13   1   2       20.47       17.69     15.51 o 
 -12   1   2       22.07       13.14      9.78 o 
 -11   1   2      108.18       96.25     11.37 o 
 -10   1   2       88.91       90.78      5.51 o 
  -9   1   2      218.28      217.98      6.43 o 
  -8   1   2      175.31      169.00      5.20 o 
  -7   1   2       84.05       73.62      2.75 o 
  -6   1   2      312.29      329.71      6.11 o 
  -5   1   2      155.81      174.42      4.30 o 
  -4   1   2     1245.87     1252.19     19.29 o 
  -3   1   2      543.52      531.53      4.08 o 
  -2   1   2     1582.62     1499.97     16.70 o 
  -1   1   2      964.75      959.39      6.19 o 
   0   1   2     3772.17     3573.85     22.61 o 
   1   1   2     1622.83     1524.38     10.70 o 
   2   1   2     3917.85     3809.83     68.49 o 
   3   1   2      580.61      601.92     22.28 o 
   4   1   2      605.64      648.37     10.96 o 
   5   1   2      123.79      127.09      4.38 o 
   6   1   2      456.62      471.38      8.27 o 
   7   1   2       60.36       62.31      3.14 o 
   8   1   2      325.54      313.58     11.54 o 
   9   1   2      100.64      100.83      6.43 o 
  10   1   2      172.70      152.90      7.34 o 
  11   1   2       89.10       96.19     10.15 o 
  12   1   2        9.38       15.93      8.23 o 
 -13   2   2       63.59       68.11     17.90 o 
 -12   2   2       43.98       41.27     20.53 o 
 -11   2   2       85.84       78.81      5.87 o 
 -10   2   2      414.60      433.15     14.71 o 
  -9   2   2      194.18      198.26      8.73 o 
  -8   2   2        7.58        6.00      1.90 o 
  -7   2   2      458.47      463.66      9.17 o 
  -6   2   2      247.14      256.97      4.63 o 
  -5   2   2      343.92      403.16      5.28 o 
  -4   2   2      217.79      211.40      8.21 o 
  -3   2   2      543.05      530.70     13.18 o 
  -2   2   2     2289.95     2248.27      8.34 o 
  -1   2   2     4242.07     4105.55    117.30 o 
   0   2   2    11320.76    10161.68    184.32 o 
   1   2   2     1522.17     1511.12     17.01 o 
   2   2   2     3071.64     2909.89     41.91 o 
   3   2   2     2563.77     2553.92     37.79 o 
   4   2   2      796.26      798.36     24.04 o 
   5   2   2     1057.72     1120.99     12.59 o 
   6   2   2      552.92      561.05     10.32 o 
   7   2   2      147.84      140.20      4.78 o 
   8   2   2      358.75      347.32     10.60 o 
   9   2   2      201.13      196.53      8.07 o 
  10   2   2      176.42      160.36      7.82 o 
  11   2   2       23.27       29.72     13.51 o 
  12   2   2       31.00       32.41     16.78 o 
 -13   3   2       22.81       21.47     18.55 o 
 -12   3   2       89.41      103.21     12.47 o 
 -11   3   2       68.42       69.20      7.74 o 
 -10   3   2      147.02      146.56      8.55 o 
  -9   3   2        1.98        4.65      3.89 o 
  -8   3   2       42.77       42.94      6.79 o 
  -7   3   2      248.25      256.93     15.33 o 
  -6   3   2      179.94      184.17      6.37 o 
  -5   3   2      124.29      125.81      3.73 o 
  -4   3   2       49.56       51.48      2.43 o 
  -3   3   2     1267.15     1267.41     13.12 o 
  -2   3   2     1854.51     1807.89     10.27 o 
  -1   3   2     2569.13     2501.48     28.50 o 
   0   3   2     1786.92     1777.55     10.08 o 
   1   3   2     3310.01     3161.83     37.07 o 
   2   3   2     1222.91     1203.22     32.40 o 
   3   3   2      414.54      400.44      6.37 o 
   4   3   2       47.53       44.41      3.53 o 
   5   3   2      165.24      167.78      7.69 o 
   6   3   2      105.22      107.35      5.98 o 
   7   3   2      328.32      321.42     10.84 o 
   8   3   2      116.06      115.12      7.66 o 
   9   3   2      129.54      135.89      7.23 o 
  10   3   2        5.60        4.65      2.59 o 
  11   3   2       94.11       94.14      6.07 o 
  12   3   2       24.17       18.43     15.85 o 
 -12   4   2      372.95      381.32     21.25 o 
 -11   4   2      192.07      221.26     19.17 o 
 -10   4   2      132.75      131.90      8.84 o 
  -9   4   2      202.06      203.56     16.06 o 
  -8   4   2      124.46      124.09     11.30 o 
  -7   4   2       17.30       19.25     12.14 o 
  -6   4   2      316.28      336.02     17.77 o 
  -5   4   2      286.96      297.10     11.18 o 
  -4   4   2     1196.96     1268.96     36.51 o 
  -3   4   2       91.53       93.62      3.14 o 
  -2   4   2     2177.89     2020.70     68.72 o 
  -1   4   2       21.22       18.84      1.86 o 
   0   4   2      749.60      716.09      5.14 o 
   1   4   2     3979.18     3884.18     37.82 o 
   2   4   2      901.17      912.19     16.51 o 
   3   4   2     1246.61     1235.40     20.12 o 
   4   4   2      133.40      134.21      7.06 o 
   5   4   2      330.93      356.92     27.97 o 
   6   4   2       10.10       12.99      4.17 o 
   7   4   2       60.60       55.65      5.72 o 
   8   4   2       96.28       88.06      6.34 o 
   9   4   2       12.27       13.45      5.21 o 
  10   4   2       86.36       81.82      6.73 o 
  11   4   2        9.50       10.16      4.78 o 
  12   4   2       30.05       19.73     15.00 o 
 -12   5   2      127.19      132.46      9.49 o 
 -11   5   2       56.87       54.58      8.76 o 
 -10   5   2      110.85      113.78     12.25 o 
  -9   5   2      209.34      192.20     20.28 o 
  -8   5   2      113.51      101.26     10.52 o 
  -7   5   2      174.04      177.68     14.01 o 
  -6   5   2      416.98      448.10     24.98 o 
  -5   5   2       17.36       20.30      2.47 o 
  -4   5   2     1269.61     1249.32     27.18 o 
  -3   5   2      159.15      158.40      5.99 o 
  -2   5   2      133.14      134.05      4.67 o 
  -1   5   2      563.13      589.94      9.68 o 
   0   5   2      493.97      520.52     11.31 o 
   1   5   2      836.18      827.91     13.29 o 
   2   5   2      127.08      140.55      5.07 o 
   3   5   2       42.27       31.66      5.57 o 
   4   5   2      432.80      423.42     18.36 o 
   5   5   2      231.33      220.72     11.11 o 
   6   5   2      228.95      227.84     11.51 o 
   7   5   2      141.65      133.90      8.74 o 
   8   5   2       74.30       77.04      6.64 o 
   9   5   2       62.72       66.93     24.66 o 
  10   5   2       10.80        9.38      5.57 o 
  11   5   2       76.32       83.72      8.15 o 
  12   5   2        2.31        4.54      7.06 o 
 -12   6   2      219.34      233.92     11.79 o 
 -11   6   2        1.45        2.86      3.62 o 
 -10   6   2       30.50       33.34     18.39 o 
  -9   6   2       22.78       24.44     15.17 o 
  -8   6   2      113.97      112.24     11.76 o 
  -7   6   2       18.37       17.12     11.25 o 
  -6   6   2      253.28      265.34      9.85 o 
  -5   6   2      148.97      146.29      7.05 o 
  -4   6   2      719.53      747.80     12.21 o 
  -3   6   2      585.19      541.24     93.76 o 
  -2   6   2      261.83      276.97     12.58 o 
  -1   6   2     1294.22     1372.78     17.04 o 
   0   6   2       22.13       26.13      3.77 o 
   1   6   2      115.36      119.45      4.92 o 
   2   6   2     1024.62     1107.20     19.40 o 
   3   6   2      118.40      123.66      7.12 o 
   4   6   2       20.04       27.20     18.68 o 
   5   6   2      159.91      158.40     12.87 o 
   6   6   2      362.66      363.65     16.81 o 
   7   6   2      374.43      393.80     15.76 o 
   8   6   2       35.66       35.51     15.05 o 
   9   6   2      186.52      198.14     12.54 o 
  10   6   2      128.76      139.96      9.48 o 
  11   6   2      132.29      149.78     10.87 o 
 -11   7   2       39.56       37.91     25.04 o 
 -10   7   2       60.71       57.49     36.18 o 
  -9   7   2       22.06       31.61     20.79 o 
  -8   7   2      228.30      254.09     21.06 o 
  -7   7   2      356.83      339.24     22.42 o 
  -6   7   2      436.50      417.37     13.79 o 
  -5   7   2      293.80      299.29      7.96 o 
  -4   7   2       16.62       18.10      2.11 o 
  -3   7   2      389.36      393.17     13.28 o 
  -2   7   2      792.07      810.07     13.82 o 
  -1   7   2       36.81       32.68      3.55 o 
   0   7   2       51.79       47.44      3.27 o 
   1   7   2       88.72       80.38      4.55 o 
   2   7   2      612.86      647.76     25.89 o 
   3   7   2       54.11       56.46      4.23 o 
   4   7   2       33.39       29.18     20.82 o 
   5   7   2       23.27       20.93     13.01 o 
   6   7   2       52.12       55.29      7.55 o 
   7   7   2       15.37       13.82      6.27 o 
   8   7   2      205.27      205.19     11.21 o 
   9   7   2       46.66       45.61     16.58 o 
  10   7   2       40.08       34.02     21.92 o 
  11   7   2       66.41       68.98     12.26 o 
 -11   8   2       25.53       20.25     17.74 o 
 -10   8   2      167.26      179.17     17.44 o 
  -9   8   2       39.89       38.64     24.77 o 
  -8   8   2      494.71      564.13     28.66 o 
  -7   8   2      216.26      214.62     18.66 o 
  -6   8   2      231.39      227.55      9.95 o 
  -5   8   2       36.07       38.39      5.73 o 
  -4   8   2      129.19      126.50      4.95 o 
  -3   8   2       29.27       24.12      4.66 o 
  -2   8   2      310.06      308.99     11.43 o 
  -1   8   2      125.01      127.34      6.92 o 
   0   8   2       83.45       84.87      4.60 o 
   1   8   2      366.62      368.52     13.39 o 
   2   8   2      139.87      130.29      7.76 o 
   3   8   2       62.39       62.34      5.01 o 
   4   8   2      159.92      154.61     29.07 o 
   5   8   2       44.97       49.19     24.42 o 
   6   8   2       62.52       64.30     27.36 o 
   7   8   2      101.03       99.15      8.63 o 
   8   8   2      108.10      107.99      9.54 o 
   9   8   2       55.02       56.58     10.12 o 
  10   8   2       23.61       27.49     14.46 o 
 -10   9   2      166.44      154.48     17.66 o 
  -9   9   2      121.87      121.57     14.98 o 
  -8   9   2       88.63      110.46     17.79 o 
  -7   9   2       58.53       58.24     35.37 o 
  -6   9   2       93.04       79.93     11.74 o 
  -5   9   2       18.65       15.48      8.23 o 
  -4   9   2      101.66       91.61      7.98 o 
  -3   9   2      520.09      545.18     19.37 o 
  -2   9   2      242.94      236.76      8.31 o 
  -1   9   2      223.77      200.33      7.52 o 
   0   9   2      119.79      123.70     18.58 o 
   1   9   2      143.77      130.67      8.72 o 
   2   9   2       31.19       34.63      9.38 o 
   3   9   2       11.77        7.76      2.96 o 
   4   9   2       93.96       94.02      5.87 o 
   5   9   2        3.85        1.60      5.76 o 
   6   9   2      119.10      126.60     14.11 o 
   7   9   2       12.27       15.02      9.00 o 
   8   9   2       10.98       12.40      5.30 o 
   9   9   2       80.09       82.31      8.56 o 
  10   9   2       86.27      103.35     10.00 o 
 -10  10   2      147.94      143.61     15.76 o 
  -9  10   2        6.13        7.54     10.92 o 
  -8  10   2       50.92       45.51     41.67 o 
  -7  10   2        7.33        7.17      6.90 o 
  -6  10   2      103.92      110.92     14.95 o 
  -5  10   2        2.96        4.39      3.95 o 
  -4  10   2        7.49        8.15      4.03 o 
  -3  10   2      164.10      155.10      9.20 o 
  -2  10   2       90.22       95.92      7.92 o 
  -1  10   2      403.72      416.98     16.93 o 
   0  10   2      487.70      502.41     19.15 o 
   1  10   2       23.73       27.11      8.65 o 
   2  10   2      298.97      311.87     13.69 o 
   3  10   2       80.12       79.91      7.28 o 
   4  10   2       11.98       17.01      5.97 o 
   5  10   2      279.10      278.75     20.39 o 
   6  10   2      153.62      146.53     16.60 o 
   7  10   2       42.49       41.38     17.63 o 
   8  10   2      128.80      126.54      9.24 o 
   9  10   2        2.29        3.03      3.94 o 
  -9  11   2        8.07        7.46     12.63 o 
  -8  11   2      104.24      123.82     14.33 o 
  -7  11   2        2.18        2.62      7.35 o 
  -6  11   2       40.32       33.15     22.93 o 
  -5  11   2       36.14       31.47     24.34 o 
  -4  11   2      218.50      223.61     10.84 o 
  -3  11   2      630.33      676.76     25.36 o 
  -2  11   2      462.85      455.13     19.41 o 
  -1  11   2       66.92       61.79      8.59 o 
   0  11   2       12.07       16.21      4.67 o 
   1  11   2       39.12       40.46     12.71 o 
   2  11   2       67.12       65.63     20.37 o 
   3  11   2       48.68       58.94      7.84 o 
   4  11   2      174.13      174.67     10.81 o 
   5  11   2       12.55       11.25      8.60 o 
   6  11   2      108.49      106.21     56.38 o 
   7  11   2      230.64      232.23     13.30 o 
   8  11   2       18.84       18.93     10.10 o 
  -8  12   2        5.27        5.73      5.52 o 
  -7  12   2       17.72       16.76     20.06 o 
  -6  12   2       31.83       30.39     21.44 o 
  -5  12   2       17.68       20.47     21.44 o 
  -4  12   2       33.14       29.95     18.33 o 
  -3  12   2        0.46        2.32      2.36 o 
  -2  12   2       99.26       97.91     10.27 o 
  -1  12   2      139.60      143.58     12.11 o 
   0  12   2       46.39       41.99     14.64 o 
   1  12   2       53.70       50.21     14.38 o 
   2  12   2        1.77        3.43      4.60 o 
   3  12   2      128.21      132.13     11.79 o 
   4  12   2       39.51       42.01      6.02 o 
   5  12   2      189.93      193.74     18.60 o 
   6  12   2       39.93       30.88     31.53 o 
   7  12   2      158.16      166.76     11.27 o 
  -6  13   2       61.03       69.74     13.20 o 
  -5  13   2       17.80       15.14     11.65 o 
  -4  13   2       42.81       36.80     24.90 o 
  -3  13   2       77.96       79.71      7.41 o 
  -2  13   2       47.00       44.42     19.79 o 
  -1  13   2      215.41      250.55     12.07 o 
   0  13   2       66.08       64.52     17.27 o 
   1  13   2       83.05       84.02     22.52 o 
   2  13   2       13.49       17.03     13.04 o 
   3  13   2        2.51        6.22      6.25 o 
   4  13   2       37.27       48.83     28.80 o 
   5  13   2       53.84       53.16     42.45 o 
   6  13   2       46.42       38.86     33.02 o 
  -4  14   2       30.52       23.58     27.53 o 
  -3  14   2        6.17        4.03      3.79 o 
  -2  14   2       42.59       28.35     19.66 o 
  -1  14   2        1.33        0.90      2.56 o 
   0  14   2      231.94      257.40     13.02 o 
   1  14   2       70.67       75.01     10.28 o 
   2  14   2       11.39       11.47      6.67 o 
   3  14   2        9.38        8.84      9.95 o 
   4  14   2       75.27       63.87     47.56 o 
   0  15   2       95.84      100.34      9.52 o 
  -4 -14   3       56.11       55.49      7.57 o 
  -3 -14   3       14.48       10.74      6.19 o 
  -2 -14   3        1.31        1.21      3.07 o 
  -1 -14   3       62.73       79.05      8.22 o 
   0 -14   3      116.40      124.42      9.89 o 
   1 -14   3       46.19       44.59     14.92 o 
   2 -14   3       87.60       97.08      7.12 o 
   3 -14   3       46.98       32.57     25.37 o 
   4 -14   3       29.23       24.71     19.33 o 
  -6 -13   3        8.18        8.02      4.84 o 
  -5 -13   3       75.35       74.44      6.50 o 
  -4 -13   3       40.18       25.90     13.45 o 
  -3 -13   3        9.05       10.45      4.00 o 
  -2 -13   3        2.72        3.05      2.14 o 
  -1 -13   3      108.91      112.69      8.01 o 
   0 -13   3       87.75       69.43      7.98 o 
   1 -13   3       10.76        8.83      4.45 o 
   2 -13   3        0.55        1.98      2.90 o 
   3 -13   3       14.67       10.02      4.71 o 
   4 -13   3       52.66       44.41      6.16 o 
   5 -13   3       22.15       17.12     12.17 o 
   6 -13   3       58.97       66.74     13.21 o 
  -7 -12   3       70.07       75.95      6.63 o 
  -6 -12   3        4.57        5.08      3.88 o 
  -5 -12   3       17.27       15.56      8.25 o 
  -4 -12   3       49.00       53.54      9.13 o 
  -3 -12   3       59.08       64.35      9.67 o 
  -2 -12   3      235.69      236.01     12.42 o 
  -1 -12   3       23.41       19.36      7.31 o 
   0 -12   3       43.76       37.37     13.21 o 
   1 -12   3        2.44        1.39      1.82 o 
   2 -12   3       10.25       10.00      3.91 o 
   3 -12   3        2.59        4.21      2.64 o 
   4 -12   3       46.41       33.83      5.61 o 
   5 -12   3        8.33        8.58      5.64 o 
   6 -12   3       26.51       19.28      9.32 o 
   7 -12   3      217.34      223.84     14.86 o 
  -9 -11   3       16.83       12.16      9.24 o 
  -8 -11   3       69.20       70.83      8.55 o 
  -7 -11   3       44.44       38.89     18.02 o 
  -6 -11   3       78.96       81.68      6.47 o 
  -5 -11   3       85.78       93.23      8.78 o 
  -4 -11   3       12.01       11.83      4.87 o 
  -3 -11   3      162.92      156.51      8.09 o 
  -2 -11   3       16.76       19.84      6.78 o 
  -1 -11   3       13.66       11.69      3.55 o 
   0 -11   3       11.72       12.64      3.75 o 
   1 -11   3      423.86      427.66     12.56 o 
   2 -11   3      212.16      192.73      7.59 o 
   3 -11   3      188.17      187.49      7.18 o 
   4 -11   3       16.15       17.92      6.03 o 
   5 -11   3      161.37      153.90      7.76 o 
   6 -11   3      121.90      130.24      7.60 o 
   7 -11   3       37.52       42.44      5.89 o 
   8 -11   3       64.34       59.48     12.34 o 
  -9 -10   3       24.24       29.57     16.34 o 
  -8 -10   3       55.45       47.22     15.20 o 
  -7 -10   3       96.21      102.71      8.08 o 
  -6 -10   3      122.06      116.74      8.66 o 
  -5 -10   3       49.76       47.02      7.00 o 
  -4 -10   3      269.02      266.25     12.57 o 
  -3 -10   3      489.01      464.35     17.87 o 
  -2 -10   3        2.44        0.55      1.13 o 
  -1 -10   3       16.53       17.07      4.61 o 
   0 -10   3      275.23      256.21     11.19 o 
   1 -10   3      216.29      217.44      7.57 o 
   2 -10   3        5.59        7.30      2.80 o 
   3 -10   3      118.94      103.79      5.02 o 
   4 -10   3      300.36      300.71      8.81 o 
   5 -10   3      403.01      390.95     13.67 o 
   6 -10   3      259.47      263.26      9.45 o 
   7 -10   3       62.28       61.78      8.08 o 
   8 -10   3       47.55       45.79      5.45 o 
   9 -10   3       33.05       25.61     17.48 o 
 -10  -9   3       99.62       93.08     12.30 o 
  -9  -9   3       27.74       24.85      9.81 o 
  -8  -9   3      310.28      318.21     10.93 o 
  -7  -9   3       51.52       47.13     15.61 o 
  -6  -9   3      264.30      290.13     12.12 o 
  -5  -9   3      261.38      251.24     11.72 o 
  -4  -9   3      431.36      432.84     13.77 o 
  -3  -9   3      234.41      237.51      6.65 o 
  -2  -9   3      255.77      248.22      7.73 o 
  -1  -9   3      955.11      959.46     19.40 o 
   0  -9   3      434.07      453.05     14.45 o 
   1  -9   3      226.58      212.81      7.45 o 
   2  -9   3      116.65      121.78      5.71 o 
   3  -9   3      181.83      180.74      7.43 o 
   4  -9   3       88.05       83.06      5.01 o 
   5  -9   3      219.53      209.85     10.82 o 
   6  -9   3      167.75      173.38      8.07 o 
   7  -9   3       35.15       29.99     12.91 o 
   8  -9   3       22.19       20.28      7.40 o 
   9  -9   3      124.77      124.27      7.66 o 
  10  -9   3       24.81       13.76     10.91 o 
 -11  -8   3        6.02        4.87      4.14 o 
 -10  -8   3       19.47       15.16      8.02 o 
  -9  -8   3       49.88       52.18     16.97 o 
  -8  -8   3      503.35      519.69     14.88 o 
  -7  -8   3       12.28       13.20      4.82 o 
  -6  -8   3       14.34       18.57      6.42 o 
  -5  -8   3       99.55       96.08      6.14 o 
  -4  -8   3      584.85      585.01     16.21 o 
  -3  -8   3      205.61      215.48      5.92 o 
  -2  -8   3       94.56       89.47      3.44 o 
  -1  -8   3       92.00       86.77      3.58 o 
   0  -8   3      576.71      605.00     13.56 o 
   1  -8   3      303.61      304.57     19.38 o 
   2  -8   3       92.31       97.40      4.72 o 
   3  -8   3        4.46        5.27      2.13 o 
   4  -8   3      106.61      107.73      4.93 o 
   5  -8   3       12.55       17.69      2.58 o 
   6  -8   3       37.60       34.14     11.38 o 
   7  -8   3       38.27       37.39      5.38 o 
   8  -8   3        1.30        1.07      2.86 o 
   9  -8   3        4.35        6.96      3.97 o 
  10  -8   3      137.61      142.86      8.31 o 
 -11  -7   3       44.78       32.99     14.24 o 
 -10  -7   3       34.92       37.21      6.43 o 
  -9  -7   3       39.73       42.05     11.07 o 
  -8  -7   3      427.36      495.48     17.10 o 
  -7  -7   3       17.95       15.36      2.22 o 
  -6  -7   3      694.02      711.31     15.60 o 
  -5  -7   3       66.84       67.15      1.77 o 
  -4  -7   3      127.59      131.57      5.08 o 
  -3  -7   3      181.12      173.26      7.55 o 
  -2  -7   3       64.65       63.66      2.21 o 
  -1  -7   3       93.21       92.57      4.21 o 
   0  -7   3      109.89      105.49      4.57 o 
   1  -7   3       93.30      106.46      4.63 o 
   2  -7   3       21.68       25.30      6.84 o 
   3  -7   3      119.14      112.19      4.36 o 
   4  -7   3       29.86       30.09      2.56 o 
   5  -7   3       63.53       59.03      3.42 o 
   6  -7   3      140.42      130.24      5.06 o 
   7  -7   3      159.76      151.15      7.64 o 
   8  -7   3      171.45      176.87      8.60 o 
   9  -7   3       19.20       17.99      7.22 o 
  10  -7   3       13.68        9.85      5.70 o 
  11  -7   3       46.61       37.49      6.89 o 
 -12  -6   3       46.91       54.08     41.26 o 
 -11  -6   3       22.43       15.90      7.89 o 
 -10  -6   3       19.45       22.08      7.64 o 
  -9  -6   3      113.44      106.96      5.06 o 
  -8  -6   3      179.08      170.98      5.27 o 
  -7  -6   3      184.98      182.44      6.79 o 
  -6  -6   3       42.66       42.61      3.07 o 
  -5  -6   3       24.83       25.12      1.38 o 
  -4  -6   3      363.73      378.71      9.40 o 
  -3  -6   3      134.49      132.52      5.54 o 
  -2  -6   3      381.85      396.21      9.47 o 
  -1  -6   3      364.11      382.22      7.94 o 
   0  -6   3        8.05        7.52      2.38 o 
   1  -6   3     1270.70     1350.81     15.28 o 
   2  -6   3      432.52      460.22     24.85 o 
   3  -6   3      217.10      203.49      6.44 o 
   4  -6   3       64.94       60.10      2.70 o 
   5  -6   3      136.51      142.67      4.28 o 
   6  -6   3       44.67       44.20      2.53 o 
   7  -6   3      205.59      219.36      9.52 o 
   8  -6   3      134.66      121.83     10.89 o 
   9  -6   3        1.51        3.34      2.49 o 
  10  -6   3       18.23       17.96      6.34 o 
  11  -6   3      161.31      157.56      8.52 o 
 -12  -5   3       97.67       87.50     42.94 o 
 -11  -5   3       39.45       34.73     14.64 o 
 -10  -5   3      271.46      270.26      9.48 o 
  -9  -5   3      188.23      191.24      7.85 o 
  -8  -5   3       19.20       14.17      2.59 o 
  -7  -5   3        3.62        2.40      1.44 o 
  -6  -5   3      154.56      163.69      4.41 o 
  -5  -5   3       50.61       48.33      1.51 o 
  -4  -5   3      204.24      210.78      5.32 o 
  -3  -5   3     1284.97     1358.63     20.30 o 
  -2  -5   3     1752.36     1885.23     36.54 o 
  -1  -5   3      838.39      878.50     27.53 o 
   0  -5   3     1108.65     1135.28     22.15 o 
   1  -5   3      147.78      163.28      8.85 o 
   2  -5   3      217.61      223.19      5.81 o 
   3  -5   3     1391.49     1369.00     16.11 o 
   4  -5   3      320.44      310.82      5.98 o 
   5  -5   3       58.64       57.14      2.42 o 
   6  -5   3      780.09      769.58     16.00 o 
   7  -5   3       79.86       78.40      9.41 o 
   8  -5   3      162.59      164.13      9.09 o 
   9  -5   3       16.72       14.30      4.81 o 
  10  -5   3       18.18       17.86     10.33 o 
  11  -5   3        2.14        2.52      2.42 o 
  12  -5   3       26.36       27.83     15.87 o 
 -12  -4   3      125.88      132.32      9.10 o 
 -11  -4   3       10.90       10.50      5.34 o 
 -10  -4   3       65.32       75.00      4.89 o 
  -9  -4   3       15.02       15.53      5.41 o 
  -8  -4   3       41.03       43.07      3.97 o 
  -7  -4   3       46.26       46.65      3.47 o 
  -6  -4   3      111.59      112.48      3.84 o 
  -5  -4   3      238.74      264.72      4.54 o 
  -4  -4   3       61.09       57.09      1.81 o 
  -3  -4   3     1252.06     1276.79     13.20 o 
  -2  -4   3     4513.12     4671.96     35.39 o 
  -1  -4   3      665.51      674.74     14.10 o 
   0  -4   3      364.44      368.67      8.87 o 
   1  -4   3      121.27      128.14      3.08 o 
   2  -4   3      230.32      236.76      4.95 o 
   3  -4   3      460.98      446.10      6.13 o 
   4  -4   3     1169.98     1285.73     30.32 o 
   5  -4   3       53.71       45.58      2.07 o 
   6  -4   3      517.40      563.54     14.01 o 
   7  -4   3      153.27      150.38      4.40 o 
   8  -4   3      145.26      144.02      9.09 o 
   9  -4   3      300.70      294.87     15.22 o 
  10  -4   3        5.15        6.81      3.86 o 
  11  -4   3       27.87       23.91     12.30 o 
  12  -4   3       19.77       13.76      9.75 o 
 -13  -3   3        4.49        5.54      5.14 o 
 -12  -3   3       33.91       26.22     11.09 o 
 -11  -3   3       24.09       19.41      6.27 o 
 -10  -3   3      328.86      324.02     11.08 o 
  -9  -3   3        5.46        6.82      2.36 o 
  -8  -3   3      236.13      243.39      7.70 o 
  -7  -3   3      162.32      157.51      5.60 o 
  -6  -3   3      199.00      213.55      5.97 o 
  -5  -3   3      791.10      888.79     15.20 o 
  -4  -3   3      507.66      528.10      4.95 o 
  -3  -3   3     2891.64     3058.25     27.05 o 
  -2  -3   3      800.10      805.92      7.36 o 
  -1  -3   3     2123.41     2100.53      9.79 o 
   0  -3   3      101.22       99.29      2.05 o 
   1  -3   3       87.47       83.19      2.19 o 
   2  -3   3      978.67      997.40     18.76 o 
   3  -3   3      709.35      767.96      9.99 o 
   4  -3   3      802.39      861.19     12.30 o 
   5  -3   3       26.81       31.09      3.12 o 
   6  -3   3        0.93        5.52      8.46 o 
   7  -3   3      953.16      984.47     21.91 o 
   8  -3   3      400.71      336.34     38.32 o 
   9  -3   3       15.45       16.58      5.81 o 
  10  -3   3       27.72       29.89     14.20 o 
  11  -3   3        7.91       12.10      5.00 o 
  12  -3   3       87.49       95.05     11.16 o 
 -13  -2   3       10.39        3.97      3.60 o 
 -12  -2   3       20.45       14.21      7.60 o 
 -11  -2   3       11.56        7.28      3.65 o 
 -10  -2   3       30.85       32.01     11.84 o 
  -9  -2   3       88.58       85.98      4.47 o 
  -8  -2   3        2.17        1.99      1.38 o 
  -7  -2   3       46.16       47.44      3.53 o 
  -6  -2   3      247.87      256.64      6.65 o 
  -5  -2   3      259.08      265.58      5.76 o 
  -4  -2   3      230.82      231.99      3.81 o 
  -3  -2   3      295.04      336.85      4.77 o 
  -2  -2   3      226.41      216.74      2.13 o 
  -1  -2   3     1631.80     1556.84      8.27 o 
   0  -2   3      654.83      576.44     17.41 o 
   1  -2   3      930.27      905.68     11.20 o 
   2  -2   3      113.45      106.61      2.39 o 
   3  -2   3      362.38      380.32      8.95 o 
   4  -2   3      291.44      302.06      7.00 o 
   5  -2   3     1445.73     1523.48     22.81 o 
   6  -2   3      409.18      432.30     11.71 o 
   7  -2   3      121.08      117.98      5.07 o 
   8  -2   3      451.33      448.84     12.98 o 
   9  -2   3       27.87       30.07     11.26 o 
  10  -2   3       94.52       91.61      7.99 o 
  11  -2   3        7.84        8.43      4.44 o 
  12  -2   3        5.06        3.95      4.73 o 
 -13  -1   3       35.81       41.95      7.23 o 
 -12  -1   3      155.64      151.10      8.75 o 
 -11  -1   3      116.50      122.98      7.74 o 
 -10  -1   3        8.91        9.05      3.52 o 
  -9  -1   3       61.16       59.42      5.01 o 
  -8  -1   3      323.20      328.93      8.92 o 
  -7  -1   3       22.16       19.69      5.75 o 
  -6  -1   3      661.66      682.14     17.88 o 
  -5  -1   3      806.11      779.82      7.71 o 
  -4  -1   3     1056.48     1091.53     19.26 o 
  -3  -1   3      319.96      304.33      3.48 o 
  -2  -1   3      324.61      313.70      2.87 o 
  -1  -1   3     1609.15     1484.83     12.36 o 
   0  -1   3     2535.97     2401.74     24.49 o 
   1  -1   3       25.04       24.44      1.36 o 
   2  -1   3     2634.00     2536.38     41.40 o 
   3  -1   3     1556.60     1673.39     34.03 o 
   4  -1   3      836.08      833.20     15.37 o 
   5  -1   3     2661.68     2619.20    130.18 o 
   6  -1   3      112.01      111.35      5.38 o 
   7  -1   3      246.25      239.47      8.23 o 
   8  -1   3     2116.15     2169.75     36.08 o 
   9  -1   3      366.60      358.13     13.60 o 
  10  -1   3      188.57      199.46     11.55 o 
  11  -1   3        3.28        2.99      3.14 o 
  12  -1   3       18.65       10.13      8.39 o 
 -13   0   3       62.31       44.48      7.72 o 
 -12   0   3        0.03        0.70      3.76 o 
 -11   0   3       99.44       93.47      7.30 o 
 -10   0   3      128.08      122.09      4.99 o 
  -9   0   3      485.89      465.99     12.63 o 
  -8   0   3       33.33       30.99      3.99 o 
  -7   0   3      205.56      201.44      6.95 o 
  -6   0   3     2628.56     2669.10     33.92 o 
  -5   0   3       22.26       22.96      1.64 o 
  -4   0   3        4.60        8.74      2.33 o 
  -3   0   3     2310.62     2285.23     27.23 o 
  -2   0   3       33.61       28.06      0.89 o 
  -1   0   3       87.61       92.64      3.92 o 
   0   0   3      179.38      187.14      2.64 o 
   1   0   3     3474.13     3374.74     70.62 o 
   2   0   3       71.25       74.83      1.98 o 
   3   0   3     2755.08     2786.77     26.60 o 
   4   0   3     5496.54     5810.69    114.65 o 
   5   0   3       90.40       89.49      3.69 o 
   6   0   3       92.58       98.19      4.41 o 
   7   0   3      100.14       93.69      5.50 o 
   8   0   3      102.36       97.93      5.93 o 
   9   0   3       82.71       90.92      4.96 o 
  10   0   3       34.90       33.31     13.62 o 
  11   0   3        0.36        1.08      3.58 o 
  12   0   3       13.52        7.13      5.72 o 
 -13   1   3       35.77       44.80      8.33 o 
 -12   1   3      155.59      149.46      9.29 o 
 -11   1   3      116.41      126.72      8.43 o 
 -10   1   3        8.92        7.64      4.67 o 
  -9   1   3       61.40       55.13      4.66 o 
  -8   1   3      322.98      309.12      8.34 o 
  -7   1   3       22.12       15.96      2.24 o 
  -6   1   3      661.07      684.63      8.28 o 
  -5   1   3      805.64      798.42      8.19 o 
  -4   1   3     1057.60     1081.27      9.16 o 
  -3   1   3      319.10      303.83      6.57 o 
  -2   1   3      323.86      321.12      7.00 o 
  -1   1   3     1611.95     1512.15     24.42 o 
   0   1   3     2534.17     2364.64     18.71 o 
   1   1   3       25.07       23.80      1.17 o 
   2   1   3     2635.11     2562.05     26.07 o 
   3   1   3     1555.72     1610.87     14.80 o 
   4   1   3      836.63      880.56     25.33 o 
   5   1   3     2660.33     2737.12     36.68 o 
   6   1   3      111.85      108.60      4.48 o 
   7   1   3      246.02      236.44      6.89 o 
   8   1   3     2114.07     2175.19     49.49 o 
   9   1   3      366.95      370.38     14.70 o 
  10   1   3      188.15      181.86      7.90 o 
  11   1   3        3.30        3.44      3.66 o 
  12   1   3       18.62        8.08      7.51 o 
 -13   2   3       10.42        3.79      6.00 o 
 -12   2   3       20.31       18.85     12.03 o 
 -11   2   3       11.53        9.22      6.46 o 
 -10   2   3       30.79       40.91     17.36 o 
  -9   2   3       88.74       86.24      3.85 o 
  -8   2   3        2.16        1.97      1.50 o 
  -7   2   3       46.14       47.19      2.67 o 
  -6   2   3      248.13      250.42      5.64 o 
  -5   2   3      258.90      258.90      7.05 o 
  -4   2   3      231.54      246.20      6.30 o 
  -3   2   3      294.93      341.01      4.82 o 
  -2   2   3      226.26      209.99      2.34 o 
  -1   2   3     1631.08     1489.10     11.64 o 
   0   2   3      653.74      579.94     24.27 o 
   1   2   3      929.54      888.61      7.48 o 
   2   2   3      113.28      104.16      2.30 o 
   3   2   3      363.07      372.23      6.35 o 
   4   2   3      291.66      301.57      7.17 o 
   5   2   3     1445.86     1551.93     31.23 o 
   6   2   3      409.28      441.65     12.49 o 
   7   2   3      121.06      111.11      4.89 o 
   8   2   3      450.92      445.28     15.41 o 
   9   2   3       27.69       29.85     10.11 o 
  10   2   3       94.57       94.72      6.74 o 
  11   2   3        7.87        8.34      4.71 o 
  12   2   3        5.10        3.84      4.87 o 
 -13   3   3        4.50        4.03      6.17 o 
 -12   3   3       33.92       32.18     22.06 o 
 -11   3   3       23.99       18.74     10.86 o 
 -10   3   3      328.56      317.47     16.58 o 
  -9   3   3        5.40        6.90      6.25 o 
  -8   3   3      235.89      247.83      5.29 o 
  -7   3   3      162.10      156.07      4.65 o 
  -6   3   3      199.35      209.38      6.36 o 
  -5   3   3      791.23      850.63     22.51 o 
  -4   3   3      507.91      523.32      7.97 o 
  -3   3   3     2893.00     3074.56     56.64 o 
  -2   3   3      800.06      806.00     10.35 o 
  -1   3   3     2121.91     2088.80     29.81 o 
   0   3   3      101.06      102.28      1.98 o 
   1   3   3       87.22       84.60      2.23 o 
   2   3   3      978.20      983.91     24.79 o 
   3   3   3      708.50      765.06     20.11 o 
   4   3   3      802.91      857.50     10.57 o 
   5   3   3       26.82       30.67      2.80 o 
   6   3   3        0.91       18.01     33.75 o 
   7   3   3      954.08      958.59     21.11 o 
   8   3   3      400.47      384.82     13.08 o 
   9   3   3       15.35       14.68      5.64 o 
  10   3   3       27.74       24.72     11.14 o 
  11   3   3        7.93       13.13      5.45 o 
  12   3   3       87.33       89.55      9.49 o 
 -12   4   3      125.91      142.45     13.33 o 
 -11   4   3       10.85        9.18      6.91 o 
 -10   4   3       65.16       79.98     10.98 o 
  -9   4   3       14.93       19.23     12.63 o 
  -8   4   3       40.94       40.67      9.03 o 
  -7   4   3       46.29       47.63      1.97 o 
  -6   4   3      111.45      110.21      4.69 o 
  -5   4   3      239.08      263.46      8.87 o 
  -4   4   3       61.17       53.94      3.59 o 
  -3   4   3     1252.56     1314.58     28.93 o 
  -2   4   3     4513.47     4576.84     60.89 o 
  -1   4   3      665.31      669.37      5.53 o 
   0   4   3      364.23      368.90      5.02 o 
   1   4   3      121.01      130.94      3.17 o 
   2   4   3      229.89      234.45      6.18 o 
   3   4   3      461.68      456.92     10.71 o 
   4   4   3     1170.33     1278.68     21.27 o 
   5   4   3       53.85       41.59      3.65 o 
   6   4   3      518.25      550.08     15.76 o 
   7   4   3      153.30      158.64      8.27 o 
   8   4   3      145.04      142.02      8.21 o 
   9   4   3      300.93      291.42     13.30 o 
  10   4   3        5.14        4.98      2.78 o 
  11   4   3       27.80       21.37     10.03 o 
  12   4   3       19.94       14.27     11.73 o 
 -12   5   3       97.54       97.92      8.26 o 
 -11   5   3       39.28       32.91     19.39 o 
 -10   5   3      271.26      264.37     20.06 o 
  -9   5   3      188.44      188.36     15.39 o 
  -8   5   3       19.06       11.65      8.60 o 
  -7   5   3        3.61        3.95      5.06 o 
  -6   5   3      154.38      160.69      6.73 o 
  -5   5   3       50.57       46.82      2.67 o 
  -4   5   3      204.79      199.31      7.71 o 
  -3   5   3     1284.55     1311.22     24.53 o 
  -2   5   3     1751.36     1875.14     23.22 o 
  -1   5   3      836.41      909.24     16.72 o 
   0   5   3     1107.83     1113.47     21.19 o 
   1   5   3      148.41      160.49      5.03 o 
   2   5   3      216.75      218.45      7.18 o 
   3   5   3     1392.58     1357.80     29.07 o 
   4   5   3      320.03      300.78     11.27 o 
   5   5   3       58.64       59.26      5.37 o 
   6   5   3      781.22      818.66     32.58 o 
   7   5   3       80.07       75.90      5.79 o 
   8   5   3      162.02      166.69      8.52 o 
   9   5   3       16.54       15.44      6.24 o 
  10   5   3       18.14       18.94     10.80 o 
  11   5   3        2.14        1.73      2.97 o 
  12   5   3       26.54       22.82     21.23 o 
 -12   6   3       46.95       73.00     11.31 o 
 -11   6   3       22.65       19.98     14.49 o 
 -10   6   3       19.53       20.23     18.98 o 
  -9   6   3      113.22      102.37     12.36 o 
  -8   6   3      179.30      173.05     15.01 o 
  -7   6   3      185.09      200.91     16.28 o 
  -6   6   3       43.03       42.06      2.86 o 
  -5   6   3       24.89       27.16      3.25 o 
  -4   6   3      364.19      401.49     13.30 o 
  -3   6   3      134.14      136.58     10.78 o 
  -2   6   3      382.36      384.00      5.38 o 
  -1   6   3      364.20      381.51      8.91 o 
   0   6   3        8.02        7.85      2.58 o 
   1   6   3     1269.41     1325.36     41.79 o 
   2   6   3      432.48      495.59     21.33 o 
   3   6   3      217.30      217.54     13.70 o 
   4   6   3       65.07       62.06      4.94 o 
   5   6   3      136.90      140.98      8.09 o 
   6   6   3       44.59       44.89      6.46 o 
   7   6   3      205.23      214.28     11.83 o 
   8   6   3      134.55      128.09      8.76 o 
   9   6   3        1.47        1.47      3.50 o 
  10   6   3       18.22       17.57     10.55 o 
  11   6   3      161.14      169.38     10.76 o 
 -11   7   3       44.66       37.72     22.96 o 
 -10   7   3       34.79       30.77     34.45 o 
  -9   7   3       39.90       40.15     32.85 o 
  -8   7   3      427.12      448.21     27.58 o 
  -7   7   3       17.92       20.09     15.33 o 
  -6   7   3      693.20      689.95     21.08 o 
  -5   7   3       66.75       69.83      4.85 o 
  -4   7   3      127.48      126.68      8.13 o 
  -3   7   3      180.82      180.55      9.32 o 
  -2   7   3       64.30       62.17      5.27 o 
  -1   7   3       93.10       89.39      4.61 o 
   0   7   3      110.01      104.61      5.12 o 
   1   7   3       93.36      105.92      5.20 o 
   2   7   3       21.80       27.68      8.71 o 
   3   7   3      118.99      114.27     11.28 o 
   4   7   3       29.88       33.08      6.26 o 
   5   7   3       63.51       58.94      6.00 o 
   6   7   3      140.31      145.96      9.74 o 
   7   7   3      159.63      134.21      8.97 o 
   8   7   3      171.19      168.29     10.48 o 
   9   7   3       19.11       21.40      8.50 o 
  10   7   3       13.58       13.51      6.63 o 
  11   7   3       46.63       33.49     20.56 o 
 -11   8   3        6.05        2.22      5.03 o 
 -10   8   3       19.60       13.55     15.82 o 
  -9   8   3       50.07       48.16     36.64 o 
  -8   8   3      503.14      485.31     29.50 o 
  -7   8   3       12.24       13.87     11.06 o 
  -6   8   3       14.31       15.66      3.03 o 
  -5   8   3       99.56       90.53      5.88 o 
  -4   8   3      584.54      565.19     38.60 o 
  -3   8   3      205.39      214.38      6.10 o 
  -2   8   3       94.50       94.08      8.54 o 
  -1   8   3       92.15       81.97      3.31 o 
   0   8   3      577.78      579.35     16.66 o 
   1   8   3      304.18      328.08     13.44 o 
   2   8   3       92.43       97.33      6.37 o 
   3   8   3        4.47        8.46      5.87 o 
   4   8   3      106.79      100.75      7.06 o 
   5   8   3       12.57       19.37      7.89 o 
   6   8   3       37.59       33.72     13.55 o 
   7   8   3       38.16       42.59     17.75 o 
   8   8   3        1.30        0.94      2.86 o 
   9   8   3        4.36        5.06      4.10 o 
  10   8   3      137.86      150.11     12.11 o 
 -10   9   3       99.60      108.11     18.33 o 
  -9   9   3       27.61       25.07     31.96 o 
  -8   9   3      310.85      321.58     21.79 o 
  -7   9   3       51.78       42.13     23.31 o 
  -6   9   3      264.50      269.53     21.44 o 
  -5   9   3      261.23      252.91     13.07 o 
  -4   9   3      431.48      417.94     16.91 o 
  -3   9   3      234.50      243.45      9.97 o 
  -2   9   3      256.19      248.83     12.15 o 
  -1   9   3      954.22      888.52     32.46 o 
   0   9   3      433.48      438.74     31.62 o 
   1   9   3      226.10      215.68     11.33 o 
   2   9   3      116.63      119.69      7.89 o 
   3   9   3      181.57      179.10      9.94 o 
   4   9   3       88.01       82.20     37.64 o 
   5   9   3      219.41      217.17     13.67 o 
   6   9   3      167.17      182.64     11.06 o 
   7   9   3       35.18       25.95     13.21 o 
   8   9   3       22.09       16.95     10.16 o 
   9   9   3      124.91      127.06     10.03 o 
  10   9   3       24.80       16.79     18.12 o 
  -9  10   3       24.32       29.69     36.48 o 
  -8  10   3       55.66       47.08     35.18 o 
  -7  10   3       96.72      124.11     16.03 o 
  -6  10   3      122.39      117.27     14.79 o 
  -5  10   3       49.84       48.74      5.66 o 
  -4  10   3      268.15      253.99     15.55 o 
  -3  10   3      489.44      473.40     21.64 o 
  -2  10   3        2.45        3.23      2.29 o 
  -1  10   3       16.60       21.76      6.00 o 
   0  10   3      274.47      283.82     13.45 o 
   1  10   3      216.45      226.74     11.85 o 
   2  10   3        5.49        8.76      4.17 o 
   3  10   3      119.12      106.85      7.63 o 
   4  10   3      300.88      293.52     22.66 o 
   5  10   3      402.62      398.86     16.12 o 
   6  10   3      258.77      258.64     12.89 o 
   7  10   3       62.40       71.46      9.55 o 
   8  10   3       47.42       44.50     21.49 o 
   9  10   3       32.97       24.93     15.27 o 
  -9  11   3       16.73       11.03      8.52 o 
  -8  11   3       69.33       61.84     47.64 o 
  -7  11   3       44.66       35.83     22.52 o 
  -6  11   3       78.73       73.44     32.39 o 
  -5  11   3       86.06       89.34     45.70 o 
  -4  11   3       11.97       12.51      6.99 o 
  -3  11   3      163.18      159.73      9.75 o 
  -2  11   3       16.95       21.64      8.85 o 
  -1  11   3       13.65       12.07      5.06 o 
   0  11   3       11.82       13.94      7.03 o 
   1  11   3      423.68      426.93     18.39 o 
   2  11   3      212.27      215.51     12.46 o 
   3  11   3      187.75      202.80     12.40 o 
   4  11   3       16.14       15.63     11.68 o 
   5  11   3      161.37      141.37     18.85 o 
   6  11   3      121.77      118.83     14.26 o 
   7  11   3       37.41       44.26     17.40 o 
   8  11   3       64.39       60.64     12.03 o 
  -7  12   3       70.22       56.86     42.94 o 
  -6  12   3        4.59        3.73      6.25 o 
  -5  12   3       17.23       27.53     15.03 o 
  -4  12   3       48.82       43.59      6.36 o 
  -3  12   3       58.90       57.24      7.77 o 
  -2  12   3      235.63      239.29     14.10 o 
  -1  12   3       23.59       20.12      7.42 o 
   0  12   3       43.85       39.07     12.65 o 
   1  12   3        2.49        1.78      4.70 o 
   2  12   3       10.29        8.27      4.58 o 
   3  12   3        2.60        3.88      2.62 o 
   4  12   3       46.33       36.83     20.39 o 
   5  12   3        8.33        9.07      4.95 o 
   6  12   3       26.38       18.22     11.23 o 
   7  12   3      217.22      237.46     14.91 o 
  -6  13   3        8.19        7.14      7.63 o 
  -5  13   3       75.21       58.51     50.48 o 
  -4  13   3       40.13       36.58     28.15 o 
  -3  13   3        9.02        7.18      6.54 o 
  -2  13   3        2.71        3.54      3.81 o 
  -1  13   3      108.77      126.08     12.45 o 
   0  13   3       87.83       74.94     10.78 o 
   1  13   3       10.81        8.10      4.91 o 
   2  13   3        0.55        1.17      2.63 o 
   3  13   3       14.67        8.70      6.79 o 
   4  13   3       52.61       54.01      7.42 o 
   5  13   3       22.14       16.27      8.67 o 
   6  13   3       58.89       57.77      9.23 o 
  -4  14   3       55.91       39.99     44.99 o 
  -3  14   3       14.54        9.10      4.77 o 
  -2  14   3        1.33        2.64      3.36 o 
  -1  14   3       62.90       84.64      8.17 o 
   0  14   3      116.05      129.54      9.57 o 
   1  14   3       46.34       42.62     15.13 o 
   2  14   3       87.69       94.32      9.08 o 
   3  14   3       47.10       37.94     37.45 o 
   4  14   3       29.27       22.96     22.50 o 
  -4 -14   4       40.22       27.93     16.85 o 
  -3 -14   4       12.06       10.50      7.00 o 
  -2 -14   4       32.19       25.13     14.69 o 
  -1 -14   4        6.69        6.84      4.29 o 
   0 -14   4       16.23       13.61      7.73 o 
   1 -14   4       65.13       64.64      8.64 o 
   2 -14   4        3.51        1.09      2.16 o 
   3 -14   4      159.61      159.49      8.52 o 
  -6 -13   4       20.28       14.25      9.64 o 
  -5 -13   4       56.77       62.90      8.70 o 
  -4 -13   4       15.82       14.87      7.64 o 
  -3 -13   4       18.82       12.26      6.54 o 
  -2 -13   4       92.37       85.22      6.82 o 
  -1 -13   4        8.89        7.63      4.29 o 
   0 -13   4       72.82       68.32      7.07 o 
   1 -13   4       14.90       10.99      5.25 o 
   2 -13   4       14.34       14.45      9.23 o 
   3 -13   4       16.30       12.40      7.49 o 
   4 -13   4       14.60       10.61      7.35 o 
   5 -13   4       95.60       93.10     14.26 o 
  -7 -12   4       12.36        8.80      6.13 o 
  -6 -12   4       12.83       12.99      7.11 o 
  -5 -12   4       40.89       43.80      6.46 o 
  -4 -12   4        6.08        6.98      2.93 o 
  -3 -12   4       66.26       67.63      7.35 o 
  -2 -12   4       76.29       76.86      6.37 o 
  -1 -12   4      131.03      134.32      9.68 o 
   0 -12   4        1.14        1.15      2.74 o 
   1 -12   4       29.53       23.37     10.11 o 
   2 -12   4        0.41        2.04      2.75 o 
   3 -12   4        5.44        4.78      2.80 o 
   4 -12   4       19.54       20.94     10.10 o 
   5 -12   4        2.46        2.09      3.98 o 
   6 -12   4      115.92      116.63      7.38 o 
  -8 -11   4       40.13       37.03     26.24 o 
  -7 -11   4       22.35       25.01     11.88 o 
  -6 -11   4       40.41       39.73      7.21 o 
  -5 -11   4      162.78      162.69      8.29 o 
  -4 -11   4       27.78       26.19      9.14 o 
  -3 -11   4       27.16       24.99      8.09 o 
  -2 -11   4       23.57       18.94      6.66 o 
  -1 -11   4      173.56      176.63      9.26 o 
   0 -11   4      222.72      217.94     13.02 o 
   1 -11   4      266.60      264.75      9.88 o 
   2 -11   4      317.96      307.84     11.12 o 
   3 -11   4       91.40       94.63      5.08 o 
   4 -11   4       22.44       22.20      4.09 o 
   5 -11   4       51.11       50.46      7.06 o 
   6 -11   4       28.56       25.56     10.44 o 
   7 -11   4      207.64      209.20      9.92 o 
   8 -11   4        6.01        5.14      3.80 o 
  -9 -10   4       10.07       13.21      9.24 o 
  -8 -10   4       12.85       12.92      7.19 o 
  -7 -10   4      162.81      156.56      8.17 o 
  -6 -10   4       17.98       11.56      4.98 o 
  -5 -10   4       43.44       44.75     13.83 o 
  -4 -10   4       74.57       77.57     13.24 o 
  -3 -10   4      233.18      240.95     10.98 o 
  -2 -10   4       44.47       41.16      6.20 o 
  -1 -10   4      254.12      251.56     11.72 o 
   0 -10   4      684.04      698.41     26.07 o 
   1 -10   4      435.51      436.03     16.81 o 
   2 -10   4      140.12      136.83      7.33 o 
   3 -10   4      178.46      176.34      7.64 o 
   4 -10   4       68.96       66.58      4.77 o 
   5 -10   4      297.82      302.60     12.37 o 
   6 -10   4       58.25       64.34     20.28 o 
   7 -10   4      133.22      130.85      8.11 o 
   8 -10   4       77.72       79.90     24.16 o 
   9 -10   4       13.86        9.65      7.79 o 
 -10  -9   4        9.13        5.65      6.08 o 
  -9  -9   4       49.76       51.83      8.69 o 
  -8  -9   4      135.32      144.93      7.63 o 
  -7  -9   4        9.17        8.61      3.51 o 
  -6  -9   4      331.97      315.67     10.94 o 
  -5  -9   4      550.93      573.74     23.81 o 
  -4  -9   4       81.68       83.58      7.47 o 
  -3  -9   4      564.11      524.56     15.07 o 
  -2  -9   4      361.97      356.00     12.19 o 
  -1  -9   4      988.64     1013.85     25.38 o 
   0  -9   4      166.95      156.53      7.56 o 
   1  -9   4       11.66       13.41      4.19 o 
   2  -9   4       27.21       29.73      8.44 o 
   3  -9   4       39.29       41.61      5.31 o 
   4  -9   4      125.41      128.66      5.32 o 
   5  -9   4      484.72      510.92     20.39 o 
   6  -9   4      264.72      291.31     12.53 o 
   7  -9   4      130.38      127.84      7.54 o 
   8  -9   4       28.07       29.46     14.09 o 
   9  -9   4       27.27       25.46     10.44 o 
 -11  -8   4        3.79        1.84      4.60 o 
 -10  -8   4       90.27      100.89      8.63 o 
  -9  -8   4       88.58      100.24      6.88 o 
  -8  -8   4       66.90       61.33      7.19 o 
  -7  -8   4      139.59      147.99      7.35 o 
  -6  -8   4      190.41      199.48      8.80 o 
  -5  -8   4      565.98      562.09     16.61 o 
  -4  -8   4     1303.67     1291.66     32.65 o 
  -3  -8   4       38.39       43.96      6.10 o 
  -2  -8   4      423.72      434.85     12.85 o 
  -1  -8   4       80.34       78.70      6.03 o 
   0  -8   4      216.84      211.38      8.45 o 
   1  -8   4      160.82      159.93      7.65 o 
   2  -8   4       23.71       23.79      6.94 o 
   3  -8   4       53.92       49.19      5.40 o 
   4  -8   4      224.08      211.10      7.51 o 
   5  -8   4      246.77      230.35      8.98 o 
   6  -8   4      111.61      109.21      6.49 o 
   7  -8   4        0.37        2.38      2.37 o 
   8  -8   4       19.87       15.87      7.59 o 
   9  -8   4       77.78       75.72      7.51 o 
  10  -8   4      199.66      201.16     11.84 o 
 -11  -7   4       12.03       16.04      6.82 o 
 -10  -7   4       53.26       47.72     21.58 o 
  -9  -7   4      136.87      127.98      7.08 o 
  -8  -7   4        2.06        2.70      3.71 o 
  -7  -7   4      103.21      102.68      7.16 o 
  -6  -7   4      166.87      169.17      8.63 o 
  -5  -7   4      171.26      159.68      7.34 o 
  -4  -7   4      175.67      174.06      7.46 o 
  -3  -7   4       54.81       53.66      4.15 o 
  -2  -7   4      317.70      314.70      9.74 o 
  -1  -7   4       10.43       15.73      5.04 o 
   0  -7   4       45.27       46.73      4.26 o 
   1  -7   4      374.77      384.30     18.95 o 
   2  -7   4      123.23      127.79      5.61 o 
   3  -7   4      326.57      332.78      9.13 o 
   4  -7   4      131.09      118.21      5.24 o 
   5  -7   4      145.11      147.69      6.36 o 
   6  -7   4      103.20       89.69      4.27 o 
   7  -7   4       40.13       39.22     12.31 o 
   8  -7   4      140.77      149.19      9.58 o 
   9  -7   4      109.85      111.96      7.32 o 
  10  -7   4       76.64       89.09      7.87 o 
 -12  -6   4      359.18      382.97     15.94 o 
 -11  -6   4       76.80       74.79      8.79 o 
 -10  -6   4       62.34       62.67      8.13 o 
  -9  -6   4      232.27      242.92     10.71 o 
  -8  -6   4      222.29      235.87     10.16 o 
  -7  -6   4      152.50      148.81      5.02 o 
  -6  -6   4      253.44      252.86      6.62 o 
  -5  -6   4      145.10      140.27      5.95 o 
  -4  -6   4      708.51      713.14     16.99 o 
  -3  -6   4      389.12      395.27     10.97 o 
  -2  -6   4      557.42      607.04     14.82 o 
  -1  -6   4      223.22      220.28      8.97 o 
   0  -6   4      755.99      766.63     14.24 o 
   1  -6   4      709.23      707.08     11.71 o 
   2  -6   4      654.29      647.02     25.82 o 
   3  -6   4      293.64      301.27      8.14 o 
   4  -6   4      223.27      197.60      6.93 o 
   5  -6   4       41.77       37.77      2.83 o 
   6  -6   4      113.98      110.99      6.12 o 
   7  -6   4      177.79      176.83      9.15 o 
   8  -6   4       73.08       70.23      9.65 o 
   9  -6   4       24.35       18.63      8.21 o 
  10  -6   4      121.90      116.47      7.83 o 
  11  -6   4        7.27        3.43      7.98 o 
 -12  -5   4       79.89       79.90      6.79 o 
 -11  -5   4       11.63       12.51      5.75 o 
 -10  -5   4      153.59      154.27      7.83 o 
  -9  -5   4      216.10      214.58      7.40 o 
  -8  -5   4       70.01       58.66      3.62 o 
  -7  -5   4      187.06      194.76      6.58 o 
  -6  -5   4        8.96        8.73      0.92 o 
  -5  -5   4       27.18       25.61      0.92 o 
  -4  -5   4      287.62      302.80      6.39 o 
  -3  -5   4     1297.86     1352.06     17.87 o 
  -2  -5   4      555.62      545.10      9.57 o 
  -1  -5   4     1093.75     1172.58     19.41 o 
   0  -5   4      288.44      313.62      6.35 o 
   1  -5   4      488.02      487.11      8.10 o 
   2  -5   4      918.25      931.84     15.11 o 
   3  -5   4      524.94      518.64     11.83 o 
   4  -5   4        5.41        7.26      2.18 o 
   5  -5   4       48.73       43.19      4.63 o 
   6  -5   4       95.20       94.11      3.41 o 
   7  -5   4      146.27      142.52      9.55 o 
   8  -5   4       58.74       54.45     18.88 o 
   9  -5   4       39.10       35.57     20.15 o 
  10  -5   4       73.40       71.56      8.98 o 
  11  -5   4       26.54       19.14     14.21 o 
 -12  -4   4       34.71       34.45     13.52 o 
 -11  -4   4       53.99       50.31      5.43 o 
 -10  -4   4      133.59      128.41      5.82 o 
  -9  -4   4       20.28       24.34      4.97 o 
  -8  -4   4       50.97       47.85      3.37 o 
  -7  -4   4      226.68      228.93      6.14 o 
  -6  -4   4       47.56       51.45      1.84 o 
  -5  -4   4      814.85      868.13     12.67 o 
  -4  -4   4      323.19      343.41      4.42 o 
  -3  -4   4      594.59      587.94      8.08 o 
  -2  -4   4      250.11      255.01      7.02 o 
  -1  -4   4     1237.23     1345.74     12.46 o 
   0  -4   4      217.36      233.86      4.83 o 
   1  -4   4       98.37       88.14      3.49 o 
   2  -4   4     2202.39     2229.19     24.87 o 
   3  -4   4       10.37       14.09      4.94 o 
   4  -4   4      139.01      141.59      5.50 o 
   5  -4   4      186.09      181.61      6.73 o 
   6  -4   4      385.47      365.11     10.18 o 
   7  -4   4      343.87      343.32     10.25 o 
   8  -4   4      167.43      161.26      9.16 o 
   9  -4   4       21.98       20.60      7.64 o 
  10  -4   4      142.89      151.85     10.44 o 
  11  -4   4       61.77       56.29      8.33 o 
 -12  -3   4       19.69       12.71     11.24 o 
 -11  -3   4        4.62        4.45      2.10 o 
 -10  -3   4       37.42       32.94      4.72 o 
  -9  -3   4       49.15       40.48      3.89 o 
  -8  -3   4        3.81        3.61      1.50 o 
  -7  -3   4      265.36      268.06      7.25 o 
  -6  -3   4      142.11      151.82      4.61 o 
  -5  -3   4        0.34        0.73      0.54 o 
  -4  -3   4     1345.97     1349.56     43.96 o 
  -3  -3   4       48.14       49.37      1.47 o 
  -2  -3   4       41.62       44.82      1.33 o 
  -1  -3   4       93.03       87.82      1.92 o 
   0  -3   4      508.51      473.21      9.32 o 
   1  -3   4      192.57      171.11      3.53 o 
   2  -3   4      343.71      338.94      6.53 o 
   3  -3   4      261.40      265.49      8.48 o 
   4  -3   4      214.63      232.26      9.52 o 
   5  -3   4       49.87       53.22      5.16 o 
   6  -3   4      143.04      136.07      5.78 o 
   7  -3   4      175.38      167.26      6.96 o 
   8  -3   4      165.95      153.64      6.98 o 
   9  -3   4        0.61        0.41      3.17 o 
  10  -3   4      101.06      104.01      8.81 o 
  11  -3   4       67.05       74.57      7.84 o 
  12  -3   4        3.34        2.93      5.04 o 
 -13  -2   4        0.22        1.26      1.48 o 
 -12  -2   4       14.50       10.45      4.18 o 
 -11  -2   4       76.70       64.87      4.39 o 
 -10  -2   4      219.03      214.50      6.22 o 
  -9  -2   4       43.85       46.17      3.58 o 
  -8  -2   4       33.79       36.86      4.19 o 
  -7  -2   4        1.11        2.04      1.00 o 
  -6  -2   4     1008.90     1023.75     20.60 o 
  -5  -2   4        1.26        1.14      0.78 o 
  -4  -2   4      385.70      427.91      4.75 o 
  -3  -2   4     2803.85     2943.99     45.37 o 
  -2  -2   4     1241.71     1236.77     12.16 o 
  -1  -2   4      680.94      689.08      5.78 o 
   0  -2   4      957.47      959.25     17.27 o 
   1  -2   4      231.62      236.68      4.16 o 
   2  -2   4       70.87       68.54      2.49 o 
   3  -2   4       64.50       73.84      3.86 o 
   4  -2   4      327.07      343.23      7.71 o 
   5  -2   4      157.54      171.18     11.08 o 
   6  -2   4      777.39      809.36     19.50 o 
   7  -2   4      352.02      360.11     11.51 o 
   8  -2   4       87.91       89.06      4.73 o 
   9  -2   4       38.00       33.84     15.36 o 
  10  -2   4      371.82      356.70     18.37 o 
  11  -2   4      103.22      110.60     16.71 o 
  12  -2   4       13.96        9.36      6.01 o 
 -13  -1   4      123.62      100.16      9.49 o 
 -12  -1   4       82.43       79.59      5.50 o 
 -11  -1   4       62.44       48.30      4.91 o 
 -10  -1   4       56.69       52.79      3.66 o 
  -9  -1   4      161.10      158.99      6.17 o 
  -8  -1   4       66.64       62.02      2.92 o 
  -7  -1   4       71.29       73.94      3.86 o 
  -6  -1   4      127.34      117.50      4.17 o 
  -5  -1   4      247.22      264.09      5.79 o 
  -4  -1   4     1024.73     1050.94     10.67 o 
  -3  -1   4      297.47      289.64      4.57 o 
  -2  -1   4      574.60      581.28      6.71 o 
  -1  -1   4     2143.71     2198.04     42.24 o 
   0  -1   4       77.90       75.73      1.83 o 
   1  -1   4      459.22      463.41      7.68 o 
   2  -1   4     1348.86     1345.46     22.08 o 
   3  -1   4      331.51      322.64      6.88 o 
   4  -1   4      439.89      483.32      9.28 o 
   5  -1   4     1026.49     1155.09     19.74 o 
   6  -1   4      631.27      610.98     40.36 o 
   7  -1   4       40.77       45.10      4.91 o 
   8  -1   4      138.55      147.62      6.94 o 
   9  -1   4       28.83       28.95      3.82 o 
  10  -1   4      193.69      185.64     12.36 o 
  11  -1   4       28.91       36.85     18.34 o 
  12  -1   4       99.71      118.99     17.04 o 
 -13   0   4       23.80        9.30     13.52 o 
 -12   0   4       16.53       11.44      8.93 o 
 -11   0   4       58.66       64.21      7.08 o 
 -10   0   4      447.24      457.28     13.98 o 
  -9   0   4      168.33      182.24      7.07 o 
  -8   0   4       32.75       29.76      3.29 o 
  -7   0   4      171.72      189.57      6.73 o 
  -6   0   4     1237.44     1287.20     25.69 o 
  -5   0   4        0.28        0.70      0.96 o 
  -4   0   4      191.11      216.81      3.72 o 
  -3   0   4       25.04       28.10      1.07 o 
  -2   0   4      104.07      108.79      1.94 o 
  -1   0   4      246.60      248.11      2.49 o 
   0   0   4     1620.77     1577.97     13.38 o 
   1   0   4     1552.27     1456.99     14.70 o 
   2   0   4       34.64       42.47      1.86 o 
   3   0   4     1422.99     1488.55     13.74 o 
   4   0   4     1701.68     1687.26     26.59 o 
   5   0   4      170.33      173.91      6.67 o 
   6   0   4      659.72      697.57     16.91 o 
   7   0   4      104.88      125.65      6.76 o 
   8   0   4       33.95       33.60      6.90 o 
   9   0   4        1.09        1.14      1.89 o 
  10   0   4      257.63      252.08     14.41 o 
  11   0   4      209.43      191.78     11.71 o 
  12   0   4        7.15        2.57      5.35 o 
 -13   1   4      123.82      120.95     12.14 o 
 -12   1   4       82.59       88.56     10.63 o 
 -11   1   4       62.38       44.18     27.04 o 
 -10   1   4       56.50       52.08     18.90 o 
  -9   1   4      160.57      163.43      9.41 o 
  -8   1   4       66.51       54.76      5.96 o 
  -7   1   4       71.20       67.64      2.83 o 
  -6   1   4      127.11      116.11      4.70 o 
  -5   1   4      247.41      264.55      6.76 o 
  -4   1   4     1025.70     1082.46     16.63 o 
  -3   1   4      297.21      289.68      7.52 o 
  -2   1   4      575.51      582.73     11.62 o 
  -1   1   4     2144.04     2130.31     25.03 o 
   0   1   4       78.13       78.38      1.84 o 
   1   1   4      458.79      449.11      4.27 o 
   2   1   4     1346.94     1361.10      9.87 o 
   3   1   4      331.83      301.83      8.26 o 
   4   1   4      439.18      468.69     11.50 o 
   5   1   4     1027.84     1118.87     16.59 o 
   6   1   4      631.99      639.71     17.54 o 
   7   1   4       40.76       39.01      3.54 o 
   8   1   4      138.47      151.38      7.58 o 
   9   1   4       28.82       29.27      9.51 o 
  10   1   4      193.54      184.80      8.88 o 
  11   1   4       28.96       33.86     17.19 o 
  12   1   4       99.78      120.57     10.17 o 
 -13   2   4        0.22        1.78      3.70 o 
 -12   2   4       14.43        8.76     11.01 o 
 -11   2   4       76.68       68.30     10.11 o 
  -9   2   4       43.78       42.91      3.62 o 
  -8   2   4       33.93       30.19      2.32 o 
  -7   2   4        1.13        1.01      0.99 o 
  -6   2   4     1007.74     1012.19     28.42 o 
  -5   2   4        1.26        0.70      1.00 o 
  -4   2   4      385.45      431.64      6.46 o 
  -3   2   4     2802.49     2943.54     41.87 o 
  -2   2   4     1242.06     1216.09     12.39 o 
  -1   2   4      681.21      669.26      6.87 o 
   0   2   4      956.11      960.07     20.01 o 
   1   2   4      231.74      233.83      4.23 o 
   2   2   4       70.97       65.29      2.45 o 
   3   2   4       64.49       69.89      3.14 o 
   4   2   4      327.60      324.51      6.12 o 
   5   2   4      157.38      170.28      6.48 o 
   6   2   4      777.54      799.01     17.07 o 
   7   2   4      352.17      343.03      9.60 o 
   8   2   4       88.01       87.44      5.70 o 
   9   2   4       37.87       34.78      9.88 o 
  10   2   4      370.69      352.04     11.40 o 
  11   2   4      103.42       98.28     13.96 o 
  12   2   4       13.92       10.59      6.06 o 
 -12   3   4       19.69       17.36     20.77 o 
  -9   3   4       49.15       43.67      6.62 o 
  -8   3   4        3.77        1.83      2.49 o 
  -7   3   4      264.75      248.45     11.12 o 
  -6   3   4      142.26      142.11      4.91 o 
  -5   3   4        0.34        0.73      1.47 o 
  -4   3   4     1344.85     1462.17     16.70 o 
  -3   3   4       47.80       50.16      1.59 o 
  -2   3   4       41.28       43.82      1.50 o 
  -1   3   4       93.00       88.78      2.54 o 
   0   3   4      508.55      503.15     13.20 o 
   1   3   4      192.17      165.73      6.86 o 
   2   3   4      342.96      345.58      8.03 o 
   3   3   4      261.35      251.27      6.97 o 
   4   3   4      214.83      231.74      8.41 o 
   5   3   4       50.02       48.43      2.78 o 
   6   3   4      143.38      138.94      5.30 o 
   7   3   4      174.78      159.09      6.06 o 
   8   3   4      165.98      152.23      7.79 o 
   9   3   4        0.63       -0.15      2.61 o 
  10   3   4      101.13       92.12      7.08 o 
  11   3   4       67.09       68.93     10.14 o 
  12   3   4        3.36        5.37      4.08 o 
 -12   4   4       34.75       30.04     25.61 o 
 -10   4   4      133.21      142.66     14.06 o 
  -9   4   4       20.22       22.39     17.20 o 
  -8   4   4       50.74       47.58      2.83 o 
  -7   4   4      226.58      223.57      7.18 o 
  -6   4   4       47.67       47.13      2.78 o 
  -5   4   4      814.60      844.75     17.94 o 
  -4   4   4      323.64      339.43      7.23 o 
  -3   4   4      594.71      588.37      9.00 o 
  -2   4   4      250.41      258.48      7.11 o 
  -1   4   4     1237.65     1332.11     11.86 o 
   0   4   4      217.25      232.29      5.30 o 
   1   4   4       98.91       82.68      3.61 o 
   2   4   4     2202.69     2223.39     68.15 o 
   3   4   4       10.21       15.40      5.11 o 
   4   4   4      138.64      137.84      7.25 o 
   5   4   4      186.28      186.01      8.64 o 
   6   4   4      385.60      388.49     12.43 o 
   7   4   4      343.81      351.87     12.81 o 
   8   4   4      167.37      157.79      7.69 o 
   9   4   4       22.09       20.06      6.25 o 
  10   4   4      142.44      144.07      7.94 o 
  11   4   4       61.69       48.53     17.45 o 
 -11   5   4       11.70        9.60      8.17 o 
 -10   5   4      153.54      157.07     13.25 o 
  -9   5   4      215.73      212.51     16.90 o 
  -8   5   4       69.79       68.17      8.71 o 
  -7   5   4      186.56      190.96      8.27 o 
  -6   5   4        8.98       11.99      6.36 o 
  -5   5   4       27.13       25.39      3.04 o 
  -4   5   4      288.14      297.80      9.61 o 
  -3   5   4     1297.34     1321.12     20.68 o 
  -2   5   4      555.05      533.41     13.42 o 
  -1   5   4     1094.63     1187.70     19.16 o 
   0   5   4      288.55      309.19      5.69 o 
   1   5   4      487.74      478.59      8.12 o 
   2   5   4      918.27      811.58     73.92 o 
   3   5   4      524.52      566.44     14.69 o 
   4   5   4        5.50        7.43      4.23 o 
   5   5   4       48.84       43.65      6.17 o 
   6   5   4       95.37      102.17      6.63 o 
   7   5   4      145.65      140.95      7.81 o 
   8   5   4       58.74       55.24     15.89 o 
   9   5   4       39.05       40.27     13.32 o 
  10   5   4       73.49       72.00      6.39 o 
  11   5   4       26.60       18.94     10.40 o 
 -12   6   4      359.28      415.52     23.23 o 
 -11   6   4       76.90       73.60     40.72 o 
 -10   6   4       62.56       67.49     10.71 o 
  -9   6   4      232.76      239.14     18.82 o 
  -8   6   4      221.87      230.87     19.50 o 
  -7   6   4      152.55      146.31      8.15 o 
  -6   6   4      252.95      252.14     11.44 o 
  -5   6   4      145.03      153.37     11.94 o 
  -4   6   4      708.98      720.95     26.43 o 
  -3   6   4      389.51      384.75     12.35 o 
  -2   6   4      557.36      575.69     11.52 o 
  -1   6   4      223.38      222.55      8.34 o 
   0   6   4      755.21      772.61     16.22 o 
   1   6   4      709.20      728.35     15.79 o 
   2   6   4      654.02      660.45     17.62 o 
   3   6   4      293.64      298.06     11.50 o 
   4   6   4      224.23      204.74      9.67 o 
   5   6   4       41.67       46.22     17.67 o 
   6   6   4      113.84      117.53     10.89 o 
   7   6   4      178.02      174.47      9.21 o 
   8   6   4       73.30       72.16      6.73 o 
   9   6   4       24.29       19.28     11.39 o 
  10   6   4      121.99      108.20      8.68 o 
  11   6   4        7.24        4.14      5.61 o 
 -11   7   4       12.04       12.79     11.60 o 
 -10   7   4       53.26       59.19     10.92 o 
  -9   7   4      136.60      144.53     20.63 o 
  -8   7   4        2.06        0.27      4.46 o 
  -7   7   4      102.94      100.64     12.65 o 
  -6   7   4      167.49      162.78      7.83 o 
  -5   7   4      170.77      166.42      8.97 o 
  -4   7   4      175.97      173.48      9.09 o 
  -3   7   4       54.95       56.23      5.83 o 
  -2   7   4      318.11      313.27     11.99 o 
  -1   7   4       10.48       14.34      2.12 o 
   0   7   4       45.14       43.82      2.27 o 
   1   7   4      374.69      364.53     15.26 o 
   2   7   4      122.93      128.89      8.56 o 
   3   7   4      326.54      298.21     23.65 o 
   4   7   4      131.19      112.83      7.64 o 
   5   7   4      145.34      149.85      9.51 o 
   6   7   4      103.23       94.17      7.28 o 
   7   7   4       40.32       40.46     21.22 o 
   8   7   4      140.87      141.12     10.20 o 
   9   7   4      109.84      108.95      8.87 o 
  10   7   4       76.82       84.89      8.33 o 
 -11   8   4        3.77        6.60      7.27 o 
 -10   8   4       90.45      101.94     13.36 o 
  -9   8   4       88.48       85.96     11.36 o 
  -8   8   4       66.62       75.52     12.36 o 
  -7   8   4      139.50      139.74     13.47 o 
  -6   8   4      190.94      188.54      9.14 o 
  -5   8   4      565.98      585.04     25.53 o 
  -4   8   4     1304.56     1349.90     39.35 o 
  -3   8   4       38.56       46.52     11.98 o 
  -2   8   4      424.14      429.47     15.50 o 
  -1   8   4       80.21       77.36      2.74 o 
   0   8   4      216.43      209.62      5.93 o 
   1   8   4      160.47      157.92      6.53 o 
   2   8   4       23.67       21.60      4.64 o 
   3   8   4       54.01       50.17      5.93 o 
   4   8   4      223.85      202.94     10.79 o 
   5   8   4      246.69      229.02     13.01 o 
   6   8   4      111.95      107.24      7.89 o 
   7   8   4        0.38        0.22      3.96 o 
   8   8   4       19.80       17.66     11.47 o 
   9   8   4       77.78       85.10     12.84 o 
  10   8   4      199.32      214.58     12.64 o 
 -10   9   4        9.15        8.84     10.25 o 
  -9   9   4       49.74       41.40     33.66 o 
  -8   9   4      134.96      132.98     14.74 o 
  -7   9   4        9.11       11.36      6.81 o 
  -6   9   4      331.80      337.13     23.28 o 
  -5   9   4      551.28      549.72     23.92 o 
  -4   9   4       81.89       83.36      8.38 o 
  -3   9   4      564.73      543.63     23.18 o 
  -2   9   4      362.53      343.27     15.05 o 
  -1   9   4      989.36     1018.13     32.06 o 
   0   9   4      167.53      160.53      7.53 o 
   1   9   4       11.60       13.41      4.65 o 
   2   9   4       27.40       31.09      4.89 o 
   3   9   4       39.33       39.48      6.11 o 
   4   9   4      125.58      123.19      8.43 o 
   5   9   4      485.08      538.79     22.31 o 
   6   9   4      264.85      251.85     16.76 o 
   7   9   4      130.25      126.25      9.05 o 
   8   9   4       28.16       24.74     17.89 o 
   9   9   4       27.46       23.55     14.82 o 
  -9  10   4       10.14       13.84     16.93 o 
  -8  10   4       12.79       13.87     16.17 o 
  -7  10   4      162.71      167.70     16.52 o 
  -6  10   4       18.13       16.63     15.90 o 
  -5  10   4       43.54       46.24      7.23 o 
  -4  10   4       74.75       69.48      7.83 o 
  -3  10   4      234.14      240.92     13.46 o 
  -2  10   4       44.58       39.67      9.65 o 
  -1  10   4      254.57      241.39     15.41 o 
   0  10   4      685.24      681.65     24.00 o 
   1  10   4      435.73      426.94     15.89 o 
   2  10   4      139.94      122.61     12.80 o 
   3  10   4      178.07      163.42      9.59 o 
   4  10   4       68.81       69.50      7.63 o 
   5  10   4      297.38      308.14     15.39 o 
   6  10   4       58.34       58.83      7.91 o 
   7  10   4      133.25      132.16      9.94 o 
   8  10   4       77.34       89.83      8.92 o 
   9  10   4       13.90       11.36     10.73 o 
  -8  11   4       39.93       33.66     29.91 o 
  -7  11   4       22.27       22.01     20.47 o 
  -6  11   4       40.21       34.94     21.09 o 
  -5  11   4      163.08      160.99     13.01 o 
  -4  11   4       27.84       26.79     11.06 o 
  -3  11   4       27.16       21.36      8.59 o 
  -2  11   4       23.66       22.77     11.65 o 
  -1  11   4      173.79      187.69     10.60 o 
   0  11   4      222.63      221.38     12.79 o 
   1  11   4      266.27      268.36     12.64 o 
   2  11   4      317.81      306.98     13.92 o 
   3  11   4       91.47       95.37      6.89 o 
   4  11   4       22.49       23.95     11.45 o 
   5  11   4       51.19       48.19      7.31 o 
   6  11   4       28.57       27.34     10.25 o 
   7  11   4      208.13      219.15     11.77 o 
   8  11   4        5.99        4.96      5.66 o 
  -7  12   4       12.36       13.71     11.60 o 
  -6  12   4       12.89       18.68      9.84 o 
  -5  12   4       41.06       38.40     28.50 o 
  -4  12   4        6.05        7.21      4.04 o 
  -3  12   4       66.25       62.79     17.97 o 
  -2  12   4       75.96       75.05     25.86 o 
  -1  12   4      131.21      132.08      9.44 o 
   0  12   4        1.15        1.49      6.38 o 
   1  12   4       29.49       25.87     14.26 o 
   2  12   4        0.41        2.06      2.87 o 
   3  12   4        5.44        2.73      3.55 o 
   4  12   4       19.42       17.23     10.00 o 
   6  12   4      115.89      133.43     10.23 o 
  -6  13   4       20.39       22.12     15.44 o 
  -5  13   4       56.95       48.08     38.37 o 
  -4  13   4       15.72       17.44     19.17 o 
  -3  13   4       18.68       11.82     10.16 o 
  -2  13   4       92.29       82.78     11.54 o 
  -1  13   4        8.97        8.56      4.95 o 
   0  13   4       72.70       77.56     10.09 o 
   1  13   4       14.88       10.43      8.15 o 
   2  13   4       14.28       13.56      6.91 o 
   3  13   4       16.32       12.84     18.74 o 
   4  13   4       14.65       17.74     14.14 o 
   5  13   4       95.51       85.77      7.35 o 
  -4  14   4       40.21       28.99     37.53 o 
  -3  14   4       11.97       11.90      7.24 o 
  -2  14   4       32.30       29.47     19.29 o 
  -1  14   4        6.70        7.10      5.16 o 
   0  14   4       16.26       11.63      7.17 o 
   1  14   4       65.03       71.76     12.55 o 
   2  14   4        3.54        4.00      4.54 o 
   3  14   4      159.84      167.70     18.85 o 
  -3 -14   5       28.96       18.75     13.20 o 
  -2 -14   5        7.95        5.69      5.95 o 
  -1 -14   5       19.91       11.90     10.16 o 
   0 -14   5        4.76        3.73      2.95 o 
   1 -14   5       21.28       15.75     10.00 o 
   2 -14   5       45.28       53.53      7.51 o 
  -5 -13   5      108.39       96.48      9.02 o 
  -4 -13   5       55.70       45.54     21.02 o 
  -3 -13   5       74.46       76.51      7.71 o 
  -2 -13   5       24.54       19.21     10.73 o 
  -1 -13   5       29.85       23.68     14.69 o 
   0 -13   5       28.72       27.85     12.16 o 
   1 -13   5        8.90        6.16      5.48 o 
   2 -13   5       58.53       63.70      5.04 o 
   3 -13   5        0.31        1.08      3.31 o 
   4 -13   5        7.81        8.58      5.57 o 
  -7 -12   5       26.77       27.00     14.92 o 
  -6 -12   5       14.43       16.53     13.75 o 
  -5 -12   5      122.38      129.95      7.70 o 
  -4 -12   5       20.29       13.59      7.22 o 
  -3 -12   5       49.13       52.64      8.41 o 
  -2 -12   5       19.21       14.57      4.55 o 
  -1 -12   5      119.94      110.08      7.01 o 
   0 -12   5        4.21        6.73      4.76 o 
   1 -12   5       87.05       82.97      5.53 o 
   2 -12   5        2.33        6.14      2.87 o 
   3 -12   5       82.34       74.77      5.38 o 
   4 -12   5        9.77        6.60      4.64 o 
   5 -12   5       51.46       43.42      7.23 o 
   6 -12   5       67.68       69.47      8.14 o 
  -8 -11   5       48.56       56.27     11.00 o 
  -7 -11   5       76.27       89.19     13.10 o 
  -6 -11   5      108.63      108.05      8.24 o 
  -5 -11   5      123.42      119.01      7.34 o 
  -4 -11   5        6.27        9.73      4.24 o 
  -3 -11   5      154.13      158.40      8.89 o 
  -2 -11   5       40.18       40.09     13.42 o 
  -1 -11   5        2.43        4.93      3.07 o 
   0 -11   5       23.39       25.85     10.57 o 
   1 -11   5      124.70      120.70      6.38 o 
   2 -11   5       88.76       79.94      6.69 o 
   3 -11   5       21.39       21.63      8.28 o 
   4 -11   5       93.97      100.63      5.30 o 
   5 -11   5       49.68       48.36      6.62 o 
   6 -11   5       14.46       15.02      6.35 o 
   7 -11   5       21.50       18.40      8.45 o 
  -9 -10   5       22.53       29.60     16.57 o 
  -8 -10   5        3.46        5.91      3.70 o 
  -7 -10   5       21.14       16.04      9.44 o 
  -6 -10   5       34.86       33.09      5.83 o 
  -5 -10   5        2.69        3.41      2.51 o 
  -4 -10   5       49.65       41.80      6.28 o 
  -3 -10   5       11.52       12.28      4.12 o 
  -2 -10   5       31.88       27.41      9.86 o 
  -1 -10   5       67.41       61.39      6.40 o 
   0 -10   5      139.16      133.93      6.83 o 
   1 -10   5      314.72      319.37     10.65 o 
   2 -10   5       61.31       55.45      5.71 o 
   3 -10   5      160.76      145.72      6.11 o 
   4 -10   5      128.85      121.57      6.45 o 
   5 -10   5      166.36      165.15      8.65 o 
   6 -10   5       30.16       28.36      9.02 o 
   7 -10   5       36.13       37.35     14.65 o 
   8 -10   5        9.27       14.10      7.33 o 
 -10  -9   5       15.36       11.91      7.70 o 
  -9  -9   5       44.45       42.23     21.14 o 
  -8  -9   5       27.56       33.67     12.38 o 
  -7  -9   5       13.76        9.57      4.95 o 
  -6  -9   5        2.00        2.65      3.15 o 
  -5  -9   5      609.86      626.93     19.10 o 
  -4  -9   5        1.28        3.11      3.25 o 
  -3  -9   5       73.17       68.73      7.80 o 
  -2  -9   5       73.53       79.97      6.03 o 
  -1  -9   5       16.78       23.83      6.88 o 
   0  -9   5      235.28      231.07      9.91 o 
   1  -9   5      387.09      385.71     11.13 o 
   2  -9   5      621.34      619.85     14.88 o 
   3  -9   5      276.57      266.07     11.69 o 
   4  -9   5       17.61       12.59      4.14 o 
   5  -9   5      234.67      235.08      7.96 o 
   6  -9   5        0.27        0.69      3.06 o 
   7  -9   5       60.34       70.81      7.25 o 
   8  -9   5        0.45        3.15      3.51 o 
   9  -9   5       11.87       10.02      5.73 o 
 -10  -8   5       60.37       56.94      9.30 o 
  -9  -8   5       22.47       25.53     11.49 o 
  -8  -8   5       36.57       31.81      5.35 o 
  -7  -8   5      248.05      242.62      9.15 o 
  -6  -8   5       21.80       15.20      5.82 o 
  -5  -8   5      281.42      297.49     10.79 o 
  -4  -8   5      303.33      299.26     10.34 o 
  -3  -8   5      286.59      261.36     10.18 o 
  -2  -8   5       18.46       15.86      4.87 o 
  -1  -8   5      113.92       99.33      5.55 o 
   0  -8   5       26.91       30.17      8.11 o 
   1  -8   5       26.74       30.36      8.03 o 
   2  -8   5        5.65        7.53      2.60 o 
   3  -8   5      117.74      105.87      5.44 o 
   4  -8   5       55.21       50.47      6.63 o 
   5  -8   5      207.75      202.28      7.71 o 
   6  -8   5       70.46       67.06     10.33 o 
   7  -8   5       58.73       64.99     15.10 o 
   8  -8   5       10.06        8.45      4.98 o 
   9  -8   5       50.84       43.73      7.27 o 
 -11  -7   5      128.71      136.74     10.48 o 
 -10  -7   5       87.11      100.11      9.72 o 
  -9  -7   5       12.80       18.94      8.73 o 
  -8  -7   5        0.28        2.61      3.26 o 
  -7  -7   5      113.74      107.84      6.42 o 
  -6  -7   5      251.05      223.50      8.57 o 
  -5  -7   5     1094.30     1064.46     32.60 o 
  -4  -7   5     1980.89     1996.60     41.80 o 
  -3  -7   5      517.54      527.41     15.10 o 
  -2  -7   5      473.67      474.71     24.85 o 
  -1  -7   5       94.60      102.56      5.75 o 
   0  -7   5      217.20      216.55      7.33 o 
   1  -7   5       84.59       88.81      4.51 o 
   2  -7   5      201.44      201.10      6.99 o 
   3  -7   5      561.90      564.79     14.85 o 
   4  -7   5      447.30      470.68     12.82 o 
   5  -7   5      721.78      712.22     16.02 o 
   6  -7   5      178.50      184.76      7.13 o 
   7  -7   5       60.98       50.47      7.11 o 
   8  -7   5       52.23       56.03      7.68 o 
   9  -7   5       52.48       50.90      7.58 o 
  10  -7   5       10.99        6.99      5.30 o 
 -11  -6   5       32.65       37.52      6.72 o 
 -10  -6   5      112.69      124.75      9.16 o 
  -9  -6   5       60.79       69.08      5.94 o 
  -8  -6   5      340.23      329.62     12.05 o 
  -7  -6   5      540.54      544.09     19.26 o 
  -6  -6   5      191.88      190.76      8.17 o 
  -5  -6   5      628.02      644.80     16.38 o 
  -4  -6   5      897.26      903.22     21.04 o 
  -3  -6   5      689.66      704.94     16.65 o 
  -2  -6   5      127.29      135.69      6.51 o 
  -1  -6   5      108.02      100.21      4.51 o 
   0  -6   5      143.23      152.81      5.87 o 
   1  -6   5      254.96      259.67      7.39 o 
   2  -6   5      190.95      183.28      6.98 o 
   3  -6   5       35.52       34.12      4.17 o 
   4  -6   5      371.89      381.83     11.53 o 
   5  -6   5      166.51      171.86      6.64 o 
   6  -6   5      643.18      639.64     15.85 o 
   7  -6   5       14.95       12.94      5.59 o 
   8  -6   5       33.23       33.45     13.08 o 
   9  -6   5        3.48        4.86      4.27 o 
  10  -6   5        2.56        1.63      2.11 o 
 -12  -5   5      186.00      176.68      8.18 o 
 -11  -5   5       44.34       40.66      7.21 o 
 -10  -5   5      184.81      202.97      8.48 o 
  -9  -5   5      122.97      123.69      6.68 o 
  -8  -5   5       66.35       66.02      3.23 o 
  -7  -5   5      564.11      552.15     12.42 o 
  -6  -5   5       16.79       15.78      1.00 o 
  -5  -5   5       28.05       26.73      3.77 o 
  -4  -5   5      711.49      682.60     15.56 o 
  -3  -5   5     1147.05     1233.64     19.23 o 
  -2  -5   5      846.93      784.72     58.01 o 
  -1  -5   5      874.52      908.26     14.62 o 
   0  -5   5      839.98      861.58     11.75 o 
   1  -5   5      974.69      992.57     14.86 o 
   2  -5   5      134.40      123.72      5.43 o 
   3  -5   5       17.67       20.56      5.59 o 
   4  -5   5      520.91      523.83     13.49 o 
   5  -5   5      585.85      581.93     16.73 o 
   6  -5   5      302.14      295.85     10.03 o 
   7  -5   5       49.15       53.44      4.47 o 
   8  -5   5       24.43       24.46      7.76 o 
   9  -5   5       90.23       87.42      9.29 o 
  10  -5   5       23.59       17.24     14.50 o 
  11  -5   5        9.07        6.82      6.04 o 
 -12  -4   5       42.15       47.20      9.46 o 
 -11  -4   5      178.67      195.13      8.01 o 
 -10  -4   5       59.09       53.69      4.12 o 
  -9  -4   5       70.61       62.77      3.29 o 
  -8  -4   5      502.22      488.90     10.15 o 
  -7  -4   5      375.80      370.35      9.01 o 
  -6  -4   5      111.82      107.81      2.54 o 
  -5  -4   5      117.16      102.86      2.93 o 
  -4  -4   5      126.53      137.12      3.69 o 
  -3  -4   5       40.82       34.77      2.27 o 
  -2  -4   5      158.20      165.82      4.57 o 
  -1  -4   5     1556.67     1568.24     18.35 o 
   0  -4   5      106.95      111.29      3.70 o 
   1  -4   5       17.18       17.12      2.97 o 
   2  -4   5      109.33       97.54      5.27 o 
   3  -4   5       67.91       66.07      5.36 o 
   4  -4   5       25.15       26.57      3.98 o 
   5  -4   5      326.36      332.80     12.55 o 
   6  -4   5       90.49       95.50      5.34 o 
   7  -4   5      284.84      296.19      9.79 o 
   8  -4   5       20.84       23.35     10.70 o 
   9  -4   5       62.86       71.46     23.97 o 
  10  -4   5       83.76       88.29     10.27 o 
  11  -4   5       45.24       53.98      7.34 o 
 -12  -3   5       48.35       43.64     29.91 o 
 -11  -3   5      223.12      227.02      6.74 o 
 -10  -3   5       98.56       90.58      3.87 o 
  -9  -3   5      170.60      161.59      4.83 o 
  -8  -3   5      240.24      249.95      6.54 o 
  -7  -3   5      151.07      147.06      4.13 o 
  -6  -3   5       66.40       62.68      2.06 o 
  -5  -3   5      274.31      287.46      5.63 o 
  -4  -3   5       81.06       75.70      2.50 o 
  -3  -3   5      361.69      370.25      4.40 o 
  -2  -3   5     1981.86     2176.67     28.16 o 
  -1  -3   5     1244.54     1279.11     10.90 o 
   0  -3   5       59.13       65.24      2.07 o 
   1  -3   5       49.84       54.57      2.42 o 
   2  -3   5      279.64      281.64     10.56 o 
   3  -3   5      104.99      107.62      6.79 o 
   4  -3   5      119.52      119.05      6.75 o 
   5  -3   5       44.26       46.04      4.03 o 
   6  -3   5       64.23       55.37      4.02 o 
   7  -3   5      363.09      347.85     11.03 o 
   8  -3   5      706.28      682.88     23.48 o 
   9  -3   5       67.98       82.21      9.56 o 
  10  -3   5      180.22      189.86     12.51 o 
  11  -3   5       43.42       32.63     22.95 o 
 -12  -2   5       55.95       51.64      5.00 o 
 -11  -2   5       60.94       56.24      4.86 o 
 -10  -2   5       16.80       12.11      4.31 o 
  -9  -2   5      278.62      275.93      8.53 o 
  -8  -2   5      229.40      235.90      5.95 o 
  -7  -2   5       28.22       29.13      2.95 o 
  -6  -2   5      313.47      294.47      6.98 o 
  -5  -2   5      118.43      126.43      3.51 o 
  -4  -2   5      103.33      105.13      2.89 o 
  -3  -2   5      811.08      834.61     10.85 o 
  -2  -2   5     1721.96     1807.89     22.30 o 
  -1  -2   5     1419.49     1472.78     11.99 o 
   0  -2   5      205.53      197.42      3.99 o 
   1  -2   5      484.42      487.06      7.90 o 
   2  -2   5      861.46      911.51     11.39 o 
   3  -2   5      116.51      118.79      5.34 o 
   4  -2   5       42.86       38.66      3.63 o 
   5  -2   5       33.16       30.00      4.34 o 
   6  -2   5       98.70       91.74      4.96 o 
   7  -2   5       21.65       17.68      6.59 o 
   8  -2   5       64.71       67.83      5.34 o 
   9  -2   5        1.27        2.00      3.08 o 
  10  -2   5      250.59      233.05     14.90 o 
  11  -2   5       24.26       25.70     14.44 o 
 -13  -1   5        2.13        2.79      5.33 o 
 -12  -1   5       36.26       27.93     26.55 o 
 -11  -1   5      129.46      115.03      5.62 o 
 -10  -1   5       39.65       44.10      3.47 o 
  -9  -1   5      187.94      185.07      5.10 o 
  -8  -1   5      277.72      268.01      7.56 o 
  -7  -1   5      107.04       98.36      3.67 o 
  -6  -1   5       69.63       73.76      3.13 o 
  -5  -1   5      277.33      264.82      4.69 o 
  -4  -1   5       64.99       65.32      2.16 o 
  -3  -1   5      300.37      290.97      5.28 o 
  -2  -1   5      856.36      939.68     17.70 o 
  -1  -1   5      864.41      893.36     26.61 o 
   0  -1   5      262.60      285.08      5.19 o 
   1  -1   5       82.91       81.38      2.62 o 
   2  -1   5      113.87      113.61      3.96 o 
   3  -1   5      696.52      811.33     18.11 o 
   4  -1   5       95.08       86.32      5.67 o 
   5  -1   5       55.19       55.61      4.12 o 
   6  -1   5       17.91       16.51      5.33 o 
   7  -1   5       42.75       43.51     11.08 o 
   8  -1   5      230.27      229.57     10.30 o 
   9  -1   5       62.11       61.15      5.40 o 
  10  -1   5       55.10       60.07     21.66 o 
  11  -1   5       54.42       41.63     19.14 o 
  12  -1   5       72.18       72.48     10.00 o 
 -13   0   5      122.28      129.66     11.36 o 
 -12   0   5       67.62       56.51      9.44 o 
 -11   0   5      513.46      530.05     14.22 o 
 -10   0   5      503.13      534.25     11.85 o 
  -9   0   5       35.76       26.63      4.01 o 
  -8   0   5       82.48       85.32      4.86 o 
  -7   0   5       41.88       39.14      3.19 o 
  -6   0   5      150.14      145.24      4.91 o 
  -5   0   5      173.05      184.52      5.98 o 
  -4   0   5      120.30      116.66      3.07 o 
  -3   0   5      118.36      137.67      2.64 o 
  -2   0   5       14.25       14.79      1.06 o 
  -1   0   5      175.49      174.45      3.13 o 
   0   0   5       98.31       80.30      2.17 o 
   1   0   5      430.27      377.68      7.36 o 
   2   0   5      439.72      479.48      9.92 o 
   3   0   5       36.72       30.50      8.12 o 
   4   0   5      393.06      438.37     14.93 o 
   5   0   5      902.90      921.85     21.93 o 
   6   0   5      137.98      133.43     12.56 o 
   7   0   5      491.11      545.84     15.91 o 
   8   0   5       47.80       58.70      9.36 o 
   9   0   5       45.04       50.41      6.03 o 
  10   0   5      326.17      336.37     14.16 o 
  11   0   5       78.84       88.01     20.74 o 
  12   0   5       79.25       92.72     11.83 o 
 -13   1   5        2.15        2.30      4.54 o 
 -12   1   5       36.34       35.85      6.92 o 
 -11   1   5      129.58      117.49     11.03 o 
  -9   1   5      188.14      179.98     16.01 o 
  -8   1   5      277.57      268.66     10.61 o 
  -7   1   5      106.95       99.72      4.10 o 
  -6   1   5       69.67       75.47      3.72 o 
  -5   1   5      277.00      267.38      4.69 o 
  -4   1   5       65.03       65.11      1.95 o 
  -3   1   5      301.04      288.84      6.76 o 
  -2   1   5      856.45      910.34     12.13 o 
  -1   1   5      864.62      938.01      7.54 o 
   0   1   5      261.86      274.80     10.22 o 
   1   1   5       82.75       81.79      2.75 o 
   2   1   5      114.18      107.80      3.33 o 
   3   1   5      696.75      754.79     42.47 o 
   4   1   5       95.12       87.50      5.39 o 
   5   1   5       55.64       56.08      4.40 o 
   6   1   5       17.98       18.31      5.87 o 
   7   1   5       42.58       38.17      5.95 o 
   8   1   5      230.73      242.91     11.32 o 
   9   1   5       62.21       59.11      5.28 o 
  10   1   5       55.26       57.10      7.12 o 
  11   1   5       54.27       47.76     19.45 o 
  12   1   5       72.03       69.72      9.58 o 
 -12   2   5       56.14       53.08      9.09 o 
  -9   2   5      278.61      299.74     18.14 o 
  -8   2   5      228.80      226.70     12.49 o 
  -7   2   5       28.26       27.04      1.92 o 
  -6   2   5      313.07      297.93      9.92 o 
  -5   2   5      118.22      130.72      5.16 o 
  -4   2   5      103.40      109.50      3.45 o 
  -3   2   5      811.02      832.91     10.49 o 
  -2   2   5     1722.22     1811.00     16.15 o 
  -1   2   5     1419.01     1463.79     18.60 o 
   0   2   5      205.17      201.11      4.57 o 
   1   2   5      484.60      505.06      6.98 o 
   2   2   5      861.14      853.34     13.68 o 
   3   2   5      116.88      114.57      4.44 o 
   4   2   5       42.72       37.18      2.90 o 
   5   2   5       33.32       43.47      5.83 o 
   6   2   5       98.32       89.94      5.33 o 
   7   2   5       21.63       17.49      6.16 o 
   8   2   5       64.82       71.80      5.96 o 
   9   2   5        1.28        0.27      2.73 o 
  10   2   5      250.69      235.15      9.46 o 
  11   2   5       24.14       23.24     11.77 o 
 -12   3   5       48.30       40.37     34.91 o 
  -8   3   5      240.01      238.17     11.87 o 
  -7   3   5      150.77      133.23     11.33 o 
  -6   3   5       66.75       61.04      4.70 o 
  -5   3   5      274.00      279.60      6.82 o 
  -4   3   5       80.90       77.87      3.14 o 
  -3   3   5      360.95      372.16      4.70 o 
  -2   3   5     1980.79     2170.82     22.12 o 
  -1   3   5     1244.42     1318.27     18.22 o 
   0   3   5       58.98       64.76      3.07 o 
   1   3   5       49.88       52.94      3.15 o 
   2   3   5      279.33      294.48     12.07 o 
   3   3   5      104.67      102.71      5.50 o 
   4   3   5      119.15      110.01      4.53 o 
   5   3   5       44.22       47.26      3.28 o 
   6   3   5       64.34       50.02      5.90 o 
   7   3   5      363.05      341.38     11.99 o 
   8   3   5      705.34      685.58     24.90 o 
   9   3   5       67.98       71.82      6.82 o 
  10   3   5      179.98      174.73      8.90 o 
  11   3   5       43.18       32.66     15.31 o 
  -8   4   5      502.70      493.31     19.74 o 
  -7   4   5      375.46      345.70     24.42 o 
  -6   4   5      111.60      103.88      5.54 o 
  -5   4   5      117.11      102.22      4.66 o 
  -4   4   5      126.41      137.51      6.67 o 
  -3   4   5       41.05       37.24      2.90 o 
  -2   4   5      158.39      143.25      9.58 o 
  -1   4   5     1554.54     1584.28     32.31 o 
   0   4   5      106.77      114.72      5.53 o 
   1   4   5       17.09       17.54      2.48 o 
   2   4   5      108.98       88.37     17.58 o 
   3   4   5       67.89       68.88      5.08 o 
   4   4   5       25.12       23.31      3.88 o 
   5   4   5      326.39      313.59     13.28 o 
   6   4   5       90.38       92.62      5.94 o 
   7   4   5      284.52      296.19     11.62 o 
   8   4   5       20.81       25.80      8.74 o 
   9   4   5       62.70       62.54     18.55 o 
  10   4   5       84.04       82.98      6.58 o 
  11   4   5       45.28       53.18      8.80 o 
  -9   5   5      122.77      120.11     12.55 o 
  -8   5   5       66.34       57.05      8.71 o 
  -7   5   5      563.61      570.99     18.36 o 
  -6   5   5       16.68       14.66      6.15 o 
  -5   5   5       27.95       24.61      3.04 o 
  -4   5   5      710.59      713.26     16.21 o 
  -3   5   5     1146.58     1254.10     19.63 o 
  -2   5   5      846.61      858.73     19.75 o 
  -1   5   5      874.45      922.88     17.04 o 
   0   5   5      839.83      883.52     16.29 o 
   1   5   5      973.69      997.83     15.80 o 
   2   5   5      134.00      123.17      8.29 o 
   3   5   5       17.68       20.63      7.88 o 
   4   5   5      521.04      517.09     23.35 o 
   5   5   5      586.44      549.52     15.53 o 
   6   5   5      301.99      303.26     11.41 o 
   7   5   5       49.15       50.61      7.20 o 
   8   5   5       24.50       24.27      7.96 o 
   9   5   5       90.15       85.59      7.67 o 
  10   5   5       23.59       18.78     10.17 o 
  11   5   5        9.08        8.57      5.94 o 
 -10   6   5      112.97      135.88     18.52 o 
  -9   6   5       60.89       64.76      9.98 o 
  -8   6   5      340.84      348.76     23.39 o 
  -7   6   5      540.36      540.04     22.57 o 
  -6   6   5      191.65      190.18     10.67 o 
  -5   6   5      628.23      604.63     33.88 o 
  -4   6   5      898.56      916.14     21.60 o 
  -3   6   5      690.36      703.52     16.32 o 
  -2   6   5      127.69      131.14      6.46 o 
  -1   6   5      108.19      107.09      7.23 o 
   0   6   5      143.58      155.89      5.69 o 
   1   6   5      255.26      250.12      8.24 o 
   2   6   5      190.63      162.62      9.44 o 
   3   6   5       35.78       37.55      5.46 o 
   4   6   5      371.81      384.73     14.37 o 
   5   6   5      166.78      160.71      9.47 o 
   6   6   5      644.24      671.34     27.24 o 
   7   6   5       14.94       12.42      5.98 o 
   8   6   5       33.32       33.98     16.91 o 
   9   6   5        3.51        3.92      2.35 o 
  10   6   5        2.52        3.68      5.06 o 
 -11   7   5      128.88      159.62     15.57 o 
 -10   7   5       87.23      101.35     14.47 o 
  -9   7   5       12.68       24.23     12.44 o 
  -8   7   5        0.29        1.68      5.14 o 
  -7   7   5      113.82      107.32     12.36 o 
  -6   7   5      250.74      225.65     10.05 o 
  -5   7   5     1094.31     1095.31     32.27 o 
  -4   7   5     1980.49     2064.55     27.30 o 
  -3   7   5      516.95      520.04     18.05 o 
  -2   7   5      473.61      503.07     18.16 o 
  -1   7   5       94.88       97.84      3.87 o 
   0   7   5      217.01      205.34      8.30 o 
   1   7   5       85.00       82.03      3.49 o 
   2   7   5      201.48      225.37     10.10 o 
   3   7   5      561.83      566.97     18.44 o 
   4   7   5      447.16      463.76     17.29 o 
   5   7   5      721.93      738.11     26.04 o 
   6   7   5      178.60      190.63     11.46 o 
   7   7   5       60.96       53.05     15.97 o 
   8   7   5       52.27       58.50      8.12 o 
   9   7   5       52.61       52.51      9.05 o 
  10   7   5       10.98        5.72      3.53 o 
 -10   8   5       60.18       53.27     38.72 o 
  -9   8   5       22.52       30.20     24.23 o 
  -8   8   5       36.61       35.45     21.52 o 
  -7   8   5      247.85      243.06     18.50 o 
  -6   8   5       21.84       18.60      3.38 o 
  -5   8   5      281.32      287.99     13.25 o 
  -4   8   5      303.58      320.86     13.84 o 
  -3   8   5      286.40      279.84     13.02 o 
  -2   8   5       18.50       19.48      5.60 o 
  -1   8   5      113.95      104.37      4.56 o 
   0   8   5       26.84       26.72      2.01 o 
   1   8   5       26.70       29.38      3.74 o 
   2   8   5        5.66        6.99      3.39 o 
   3   8   5      117.80      110.39      7.64 o 
   4   8   5       55.09       49.97      6.58 o 
   5   8   5      207.73      201.98     11.68 o 
   6   8   5       70.63       67.73      8.27 o 
   7   8   5       58.60       56.64      8.12 o 
   8   8   5       10.11        8.27      6.49 o 
   9   8   5       50.88       47.96      8.47 o 
 -10   9   5       15.30       10.09      7.98 o 
  -9   9   5       44.52       49.21     30.96 o 
  -8   9   5       27.62       34.48     24.44 o 
  -7   9   5       13.80       13.84      9.25 o 
  -6   9   5        2.05        1.86      2.04 o 
  -5   9   5      610.53      621.85     23.42 o 
  -4   9   5        1.29        0.88      4.16 o 
  -3   9   5       72.99       78.09      8.64 o 
  -2   9   5       73.65       72.46      8.32 o 
  -1   9   5       16.64       16.98      1.83 o 
   0   9   5      235.24      244.60      8.25 o 
   1   9   5      387.08      364.85     13.19 o 
   2   9   5      621.46      643.60     23.51 o 
   3   9   5      276.48      272.90     14.48 o 
   4   9   5       17.48       14.92      6.45 o 
   5   9   5      234.87      225.63     12.33 o 
   6   9   5        0.26        0.50      2.20 o 
   7   9   5       60.30       71.90      9.29 o 
   8   9   5        0.44        2.06      4.34 o 
   9   9   5       11.84        7.83      5.26 o 
  -9  10   5       22.71       23.74     26.50 o 
  -8  10   5        3.50        3.35      5.16 o 
  -7  10   5       21.06       14.41     11.95 o 
  -6  10   5       34.83       40.75     26.93 o 
  -5  10   5        2.69        2.23      3.05 o 
  -4  10   5       49.60       38.65      5.73 o 
  -3  10   5       11.44       10.71      4.20 o 
  -2  10   5       31.85       27.00      9.11 o 
  -1  10   5       67.30       65.61     18.68 o 
   0  10   5      139.31      140.47      6.43 o 
   1  10   5      314.76      328.70     15.70 o 
   2  10   5       61.60       55.15      5.45 o 
   3  10   5      160.56      140.09      9.04 o 
   4  10   5      128.89      130.99     11.48 o 
   5  10   5      166.41      171.54     12.41 o 
   6  10   5       30.34       26.12     15.61 o 
   7  10   5       36.28       36.52      7.77 o 
   8  10   5        9.30       14.48      7.98 o 
  -8  11   5       48.62       49.56     36.29 o 
  -7  11   5       76.74       76.33     53.81 o 
  -6  11   5      108.54      111.30     16.28 o 
  -5  11   5      123.32      103.05     50.92 o 
  -4  11   5        6.32        9.83      4.47 o 
  -3  11   5      154.21      156.87     10.94 o 
  -2  11   5       40.43       37.03     12.60 o 
  -1  11   5        2.45        3.86      2.35 o 
   0  11   5       23.47       20.59      9.37 o 
   1  11   5      124.91      113.38     13.52 o 
   2  11   5       88.84       80.63      6.53 o 
   3  11   5       21.42       21.97     11.91 o 
   4  11   5       93.79      102.37      9.95 o 
   5  11   5       49.64       47.09      6.76 o 
   6  11   5       14.47       11.28      8.34 o 
   7  11   5       21.50       17.56     12.16 o 
  -7  12   5       26.83       23.96     26.72 o 
  -6  12   5       14.47       30.18     21.20 o 
  -5  12   5      122.45      144.93     15.82 o 
  -4  12   5       20.11       11.60      7.51 o 
  -3  12   5       49.16       55.36      7.81 o 
  -2  12   5       19.37       13.97     11.86 o 
  -1  12   5      119.84      114.45      9.07 o 
   0  12   5        4.17        5.99      4.14 o 
   1  12   5       87.33       74.36     48.43 o 
   3  12   5       82.20       68.60     11.44 o 
   4  12   5        9.74        5.97      4.75 o 
   5  12   5       51.28       41.47     12.66 o 
   6  12   5       67.42       72.45      8.71 o 
  -5  13   5      108.33       94.40     41.75 o 
  -4  13   5       55.45       46.62     34.26 o 
  -3  13   5       74.69       73.23      7.46 o 
  -2  13   5       24.66       19.79     15.64 o 
  -1  13   5       29.80       25.18     19.83 o 
   0  13   5       28.67       25.29     13.38 o 
   1  13   5        8.93        7.33     11.87 o 
   2  13   5       58.56       49.62     42.13 o 
   3  13   5        0.33       -1.51      7.52 o 
   4  13   5        7.78        9.14      6.92 o 
  -3  14   5       29.03       18.94     15.76 o 
  -2  14   5        7.96        9.96      5.12 o 
  -1  14   5       19.92       15.21     12.58 o 
   0  14   5        4.88        5.32      3.61 o 
   1  14   5       21.42        8.92     17.77 o 
   2  14   5       45.42       37.04     33.88 o 
  -5 -13   6       66.06       69.25     11.17 o 
  -4 -13   6       20.10       18.13     17.39 o 
  -3 -13   6       36.48       30.65     13.80 o 
  -2 -13   6       61.21       60.16      7.00 o 
  -1 -13   6       57.41       61.75      5.78 o 
   0 -13   6       73.20       70.39      5.40 o 
   1 -13   6       12.05        9.69      4.94 o 
   2 -13   6       28.57       25.96      5.22 o 
   3 -13   6       34.05       25.22     16.13 o 
  -6 -12   6       56.31       65.79     11.67 o 
  -5 -12   6       19.37       24.22     15.39 o 
  -4 -12   6      250.28      240.70     12.65 o 
  -3 -12   6       88.55       90.28      7.35 o 
  -2 -12   6       36.11       33.59      7.70 o 
  -1 -12   6       27.12       24.36      9.94 o 
   0 -12   6       83.24       81.17      6.74 o 
   1 -12   6       78.00       70.43      6.97 o 
   2 -12   6       25.58       19.61      4.37 o 
   3 -12   6      168.45      167.35      7.07 o 
   4 -12   6        6.87        5.14      5.19 o 
   5 -12   6       88.72       91.38     10.40 o 
  -8 -11   6       12.68       14.75     11.96 o 
  -7 -11   6        3.84        2.27      4.74 o 
  -6 -11   6       47.08       47.06      9.17 o 
  -5 -11   6        0.12        2.19      3.71 o 
  -4 -11   6       15.03       21.11     11.10 o 
  -3 -11   6       72.17       76.11      6.59 o 
  -2 -11   6       33.23       31.13     14.83 o 
  -1 -11   6       47.70       51.76      4.75 o 
   0 -11   6       81.30       67.39      5.51 o 
   1 -11   6        2.13        2.29      2.05 o 
   2 -11   6       68.39       70.01      7.02 o 
   3 -11   6       13.74        9.56      3.66 o 
   4 -11   6      131.60      135.38      8.43 o 
   5 -11   6      182.47      180.62      8.95 o 
   6 -11   6       40.69       35.81     14.12 o 
  -9 -10   6       82.07       80.51      9.89 o 
  -8 -10   6       40.35       32.00     23.81 o 
  -7 -10   6        3.71        6.80      4.80 o 
  -6 -10   6        1.54        4.26      2.77 o 
  -5 -10   6      100.04       92.61      5.87 o 
  -4 -10   6      119.43      107.58      6.92 o 
  -3 -10   6       36.36       36.96     12.62 o 
  -2 -10   6      141.01      128.65      8.76 o 
  -1 -10   6        8.09       11.67      5.59 o 
   0 -10   6      119.03      116.03      5.81 o 
   1 -10   6      108.63       95.69      7.06 o 
   2 -10   6       21.35       20.96      6.82 o 
   3 -10   6      247.02      246.31      9.59 o 
   4 -10   6      244.31      230.86      7.47 o 
   5 -10   6      165.86      143.35      9.16 o 
   6 -10   6        0.71        1.06      2.60 o 
   7 -10   6       27.10       21.64     10.85 o 
  -9  -9   6      100.78      104.68      8.93 o 
  -8  -9   6       11.24       12.24      8.01 o 
  -7  -9   6       22.07       18.70     13.55 o 
  -6  -9   6       34.82       28.61      4.71 o 
  -5  -9   6      373.00      345.06     11.80 o 
  -4  -9   6       79.01       79.09      5.26 o 
  -3  -9   6      166.81      149.23      6.71 o 
  -2  -9   6      109.43      103.81      8.82 o 
  -1  -9   6      159.63      160.76      6.59 o 
   0  -9   6       58.18       55.60      4.77 o 
   1  -9   6        9.54        8.23      2.57 o 
   2  -9   6       85.02       79.32      5.59 o 
   3  -9   6        0.25        3.40      1.75 o 
   4  -9   6        9.62       10.53      3.20 o 
   5  -9   6      147.77      135.18      6.76 o 
   6  -9   6       19.55       22.89      8.18 o 
   7  -9   6       37.48       28.49     13.61 o 
   8  -9   6       32.15       25.41     14.05 o 
 -10  -8   6        2.45        4.90      2.79 o 
  -9  -8   6       12.38       12.12      8.10 o 
  -8  -8   6       31.13       27.21     19.22 o 
  -7  -8   6        8.18       14.91      5.46 o 
  -6  -8   6       89.77       77.37      5.20 o 
  -5  -8   6       47.76       48.87      6.38 o 
  -4  -8   6      156.12      150.74      6.78 o 
  -3  -8   6      281.74      258.79      9.33 o 
  -2  -8   6      362.70      379.05     10.68 o 
  -1  -8   6      102.13       92.40      5.25 o 
   0  -8   6      226.75      213.39      7.76 o 
   1  -8   6       47.41       47.27      5.87 o 
   2  -8   6      335.73      332.64      9.87 o 
   3  -8   6      404.38      385.31     11.86 o 
   4  -8   6      397.54      427.09     17.59 o 
   5  -8   6      199.41      211.65      8.70 o 
   6  -8   6        1.22        4.32      3.86 o 
   7  -8   6        1.58        2.28      2.68 o 
   8  -8   6      121.01      113.61      7.51 o 
   9  -8   6        9.54        9.31      5.53 o 
 -11  -7   6       21.86       19.70     12.57 o 
 -10  -7   6       23.97       20.34     11.42 o 
  -9  -7   6       43.78       48.86     13.27 o 
  -8  -7   6        5.46       11.36      7.77 o 
  -7  -7   6       35.62       37.46      4.87 o 
  -6  -7   6       58.69       49.11      4.57 o 
  -5  -7   6       48.56       43.81      4.94 o 
  -4  -7   6       85.06       81.30      5.38 o 
  -3  -7   6      842.38      874.35     27.04 o 
  -2  -7   6        6.84        6.31      2.64 o 
  -1  -7   6      169.73      169.99      6.67 o 
   0  -7   6      367.84      365.88     10.19 o 
   1  -7   6      400.41      391.40     10.25 o 
   2  -7   6      519.25      515.43     12.59 o 
   3  -7   6      102.50      106.35      5.50 o 
   4  -7   6      422.29      406.84     11.21 o 
   5  -7   6      393.94      425.35     14.33 o 
   6  -7   6      114.79      103.82      5.30 o 
   7  -7   6       13.67       13.72      5.63 o 
   8  -7   6       21.24       17.99      7.99 o 
   9  -7   6       34.41       28.33      6.32 o 
  10  -7   6        4.71        4.28      4.97 o 
 -11  -6   6       39.49       36.25      5.48 o 
 -10  -6   6       74.54       74.30      6.56 o 
  -9  -6   6       23.07       28.46     12.44 o 
  -8  -6   6       71.77       78.37      6.77 o 
  -7  -6   6       61.16       65.33      4.69 o 
  -6  -6   6      381.49      368.41     11.93 o 
  -5  -6   6      316.48      300.89      8.65 o 
  -4  -6   6       99.40       89.30      3.96 o 
  -3  -6   6      126.90      124.54      4.47 o 
  -2  -6   6      431.52      413.27     12.72 o 
  -1  -6   6      318.91      314.89     12.34 o 
   0  -6   6      565.71      584.91     13.05 o 
   1  -6   6      114.61      110.44      4.48 o 
   2  -6   6      459.98      464.34     14.81 o 
   3  -6   6      235.16      246.76      8.56 o 
   4  -6   6      252.70      249.32      8.47 o 
   5  -6   6      155.88      164.80      6.93 o 
   6  -6   6      295.03      304.11      9.84 o 
   7  -6   6       45.28       37.81     11.37 o 
   8  -6   6       43.98       41.45     17.47 o 
   9  -6   6       63.26       56.16      7.19 o 
  10  -6   6        0.26        0.70      2.99 o 
 -12  -5   6        6.05        2.90      4.09 o 
 -11  -5   6       82.78       85.80      6.31 o 
 -10  -5   6       32.64       25.65     10.63 o 
  -9  -5   6       41.88       40.16     13.33 o 
  -8  -5   6       89.49       88.66      6.88 o 
  -7  -5   6      793.95      770.46     17.27 o 
  -6  -5   6      476.89      482.79      9.68 o 
  -5  -5   6     1313.59     1301.83     23.96 o 
  -4  -5   6      220.38      219.42      9.57 o 
  -3  -5   6      267.36      227.47     11.21 o 
  -2  -5   6      581.25      601.75     11.09 o 
  -1  -5   6      339.03      320.39      7.18 o 
   0  -5   6      610.63      593.52     15.65 o 
   1  -5   6      199.04      190.57      6.88 o 
   2  -5   6      482.32      463.43     11.11 o 
   3  -5   6      396.93      377.42      9.95 o 
   4  -5   6      161.65      161.15      7.53 o 
   5  -5   6       33.87       38.70      5.42 o 
   6  -5   6       72.39       66.97      6.62 o 
   7  -5   6      102.59      103.81      5.44 o 
   8  -5   6      115.17      118.44      9.43 o 
   9  -5   6       18.14       17.53     11.37 o 
  10  -5   6       43.92       37.74     22.91 o 
 -12  -4   6       75.11       80.77     11.98 o 
 -11  -4   6        9.44        8.44      4.64 o 
 -10  -4   6      215.34      213.99      8.93 o 
  -9  -4   6       79.53       72.03      3.68 o 
  -8  -4   6      299.76      301.65      9.50 o 
  -7  -4   6      644.29      640.36     16.39 o 
  -6  -4   6       72.17       71.75      2.00 o 
  -5  -4   6       89.35       86.49      2.38 o 
  -4  -4   6      234.15      240.32      5.82 o 
  -3  -4   6       55.65       61.08      2.33 o 
  -2  -4   6       57.87       51.94      2.28 o 
  -1  -4   6      417.12      405.66      6.05 o 
   0  -4   6      149.71      150.32      4.60 o 
   1  -4   6      554.39      586.69     11.13 o 
   2  -4   6     1156.50     1209.75     28.18 o 
   3  -4   6      233.77      253.14      8.56 o 
   4  -4   6        4.80        6.22      2.29 o 
   5  -4   6      649.18      628.09     28.51 o 
   6  -4   6      219.69      225.67      9.28 o 
   7  -4   6      283.88      276.81     11.84 o 
   8  -4   6       55.49       52.83      7.60 o 
   9  -4   6       82.63       78.88      7.90 o 
  10  -4   6      163.99      159.22     11.15 o 
  11  -4   6       28.87       21.53     13.78 o 
 -12  -3   6        4.30        6.81     10.41 o 
 -11  -3   6       48.06       39.46      6.83 o 
 -10  -3   6       81.44       87.20      4.44 o 
  -9  -3   6       22.92       22.14      5.37 o 
  -8  -3   6      169.94      162.53      4.32 o 
  -7  -3   6       21.51       22.46      2.53 o 
  -6  -3   6      668.30      617.05     12.43 o 
  -5  -3   6      364.07      365.18      6.42 o 
  -4  -3   6       11.34       11.82      1.49 o 
  -3  -3   6       53.63       54.29      2.93 o 
  -2  -3   6      686.34      658.67     12.24 o 
  -1  -3   6      122.70      119.87      3.28 o 
   0  -3   6      115.07      118.79      3.43 o 
   1  -3   6      371.43      372.98      8.14 o 
   2  -3   6      210.10      193.87      8.34 o 
   3  -3   6      110.25      122.54      6.23 o 
   4  -3   6       35.79       34.45      4.22 o 
   5  -3   6       96.48      102.39      6.16 o 
   6  -3   6       85.56       89.91      5.17 o 
   7  -3   6        6.16        4.18      2.63 o 
   8  -3   6        6.64        6.11      2.31 o 
   9  -3   6       14.52       16.50      7.93 o 
  10  -3   6      117.53      112.60     10.63 o 
  11  -3   6       56.47       57.78      7.41 o 
 -11  -2   6       21.25       20.06      4.04 o 
 -10  -2   6       41.66       43.43      3.47 o 
  -9  -2   6      189.03      193.42      6.13 o 
  -8  -2   6      154.51      148.56      5.21 o 
  -7  -2   6      888.72      894.39     17.21 o 
  -6  -2   6      192.59      185.60      5.49 o 
  -5  -2   6       18.97       16.61      1.97 o 
  -4  -2   6      133.56      139.13      5.03 o 
  -3  -2   6       55.70       53.72      2.89 o 
  -2  -2   6      187.36      177.52      5.10 o 
  -1  -2   6        7.00       10.94      2.67 o 
   0  -2   6      371.42      401.39      6.80 o 
   1  -2   6      128.51      128.61      4.02 o 
   2  -2   6      624.52      699.03     15.15 o 
   3  -2   6       47.72       47.79      3.86 o 
   4  -2   6       20.20       23.04      7.90 o 
   5  -2   6       10.96       15.47      5.56 o 
   6  -2   6      161.61      163.74      7.59 o 
   7  -2   6      166.44      165.41      7.80 o 
   8  -2   6      138.20      125.35      6.22 o 
   9  -2   6      131.76      130.83      9.58 o 
  10  -2   6      180.47      191.78     11.98 o 
  11  -2   6       10.55        6.63      5.78 o 
 -12  -1   6       67.80       77.04      8.79 o 
 -11  -1   6       19.64       16.48      9.92 o 
 -10  -1   6      111.22      114.96      5.20 o 
  -9  -1   6      423.00      417.30     13.19 o 
  -8  -1   6       66.40       70.75      4.41 o 
  -7  -1   6      211.20      212.98      6.75 o 
  -6  -1   6       35.05       37.12      2.31 o 
  -5  -1   6      243.80      214.53      8.27 o 
  -4  -1   6      222.83      230.52      8.05 o 
  -3  -1   6      603.93      633.35      7.78 o 
  -2  -1   6       85.59       87.86      2.04 o 
  -1  -1   6     2666.98     2760.91     70.99 o 
   0  -1   6      772.45      801.56     12.65 o 
   1  -1   6       54.64       51.80      2.94 o 
   2  -1   6      335.58      328.16     15.25 o 
   3  -1   6      321.20      328.52      8.79 o 
   4  -1   6      303.34      306.34      9.58 o 
   5  -1   6       48.89       43.76      6.00 o 
   6  -1   6      115.29      101.44      5.44 o 
   7  -1   6       50.59       37.38      5.29 o 
   8  -1   6       41.72       36.18      5.26 o 
   9  -1   6       34.32       29.99      4.69 o 
  10  -1   6       20.78       25.01     12.50 o 
  11  -1   6       88.43      104.88      9.69 o 
 -12   0   6       24.48       18.41     20.85 o 
 -11   0   6        0.51       -0.08      4.25 o 
 -10   0   6      239.02      236.21      9.02 o 
  -9   0   6       43.07       41.44      4.55 o 
  -8   0   6      191.60      192.31      6.98 o 
  -7   0   6      144.51      138.52      4.73 o 
  -6   0   6        0.09        0.46      1.11 o 
  -5   0   6       63.86       69.50      2.10 o 
  -4   0   6      182.65      174.90      5.39 o 
  -3   0   6      180.91      178.92      4.10 o 
  -2   0   6      568.00      571.90      7.01 o 
  -1   0   6      158.38      161.40      4.13 o 
   0   0   6     1730.53     1840.26     17.46 o 
   1   0   6       73.79       80.01      3.59 o 
   2   0   6       68.86       80.90      4.46 o 
   3   0   6       12.87       21.09      3.66 o 
   4   0   6      157.29      157.05      7.29 o 
   5   0   6      213.01      240.11      9.07 o 
   6   0   6      177.62      199.16      9.99 o 
   7   0   6      295.40      299.68     10.75 o 
   8   0   6      163.80      181.77      8.80 o 
   9   0   6       46.77       45.73      6.15 o 
  10   0   6       45.15       37.27     17.03 o 
  11   0   6       59.97       68.50     22.39 o 
 -12   1   6       67.89       73.98      9.17 o 
 -10   1   6      111.29      116.00      8.73 o 
  -9   1   6      423.31      399.17     12.02 o 
  -8   1   6       66.64       67.00      4.46 o 
  -7   1   6      210.80      211.26      6.12 o 
  -6   1   6       34.63       33.47      2.24 o 
  -5   1   6      243.74      223.56      5.84 o 
  -4   1   6      222.19      225.85     10.50 o 
  -3   1   6      602.75      643.56     12.92 o 
  -2   1   6       85.49       94.08      3.73 o 
  -1   1   6     2664.56     2845.51     50.60 o 
   0   1   6      772.36      797.04     13.23 o 
   1   1   6       54.70       55.02      3.07 o 
   2   1   6      335.53      331.02      7.83 o 
   3   1   6      321.36      326.70      9.46 o 
   4   1   6      302.93      311.26     10.04 o 
   5   1   6       48.51       56.18      4.84 o 
   6   1   6      115.33      105.06      8.27 o 
   7   1   6       50.69       43.04     13.97 o 
   8   1   6       41.76       32.52     12.23 o 
   9   1   6       34.22       38.33      5.88 o 
  10   1   6       20.77       22.96      7.65 o 
  11   1   6       88.34      110.61     10.51 o 
 -12   2   6       33.31       30.69     25.58 o 
  -9   2   6      189.36      190.28     12.03 o 
  -8   2   6      154.85      149.47      7.19 o 
  -7   2   6      888.15      904.96     38.83 o 
  -6   2   6      192.14      191.75      4.64 o 
  -5   2   6       18.97       20.38      3.39 o 
  -4   2   6      133.49      133.85      5.58 o 
  -3   2   6       55.51       57.34      2.89 o 
  -2   2   6      187.83      175.93      5.75 o 
  -1   2   6        7.14       10.91      1.70 o 
   0   2   6      371.35      403.02      8.28 o 
   1   2   6      128.14      130.03      5.26 o 
   2   2   6      623.77      676.24     22.05 o 
   3   2   6       47.80       49.20      5.36 o 
   4   2   6       20.12       25.19      7.78 o 
   5   2   6       11.07       12.66      4.38 o 
   6   2   6      161.36      165.93      7.99 o 
   7   2   6      166.71      163.22      9.51 o 
   8   2   6      138.31      139.63      7.46 o 
   9   2   6      131.79      137.97      8.02 o 
  10   2   6      180.62      183.64     12.21 o 
  11   2   6       10.54       10.93      5.60 o 
  -9   3   6       22.97       16.71      3.16 o 
  -8   3   6      169.69      160.10      8.49 o 
  -7   3   6       21.43       23.71     13.68 o 
  -6   3   6      667.83      648.02     14.08 o 
  -5   3   6      364.41      372.80      8.32 o 
  -4   3   6       11.35       10.89      1.68 o 
  -3   3   6       53.56       56.75      3.66 o 
  -2   3   6      686.06      696.70     21.95 o 
  -1   3   6      122.65      120.79      4.72 o 
   0   3   6      115.37      132.55      6.77 o 
   1   3   6      370.63      382.76      8.36 o 
   2   3   6      209.66      189.14      7.95 o 
   3   3   6      109.92      117.16      6.83 o 
   4   3   6       35.82       37.53     12.01 o 
   5   3   6       96.53       97.51      6.57 o 
   6   3   6       85.32       88.75      8.00 o 
   7   3   6        6.19        5.10      2.21 o 
   8   3   6        6.65        4.45      2.08 o 
   9   3   6       14.54       14.45      5.99 o 
  10   3   6      117.38      110.20      7.62 o 
  11   3   6       56.47       47.63     27.91 o 
  -8   4   6      299.57      305.82     18.93 o 
  -7   4   6      643.47      638.90     26.85 o 
  -6   4   6       72.28       69.69      3.55 o 
  -5   4   6       89.38       90.80      3.09 o 
  -4   4   6      234.20      235.67      7.56 o 
  -3   4   6       55.79       58.52     31.34 o 
  -2   4   6       58.07       52.91      3.51 o 
  -1   4   6      417.43      407.02      9.96 o 
   0   4   6      149.93      162.37      8.55 o 
   1   4   6      553.99      576.16     13.88 o 
   2   4   6     1156.07     1236.60     28.93 o 
   3   4   6      233.57      250.30      9.35 o 
   4   4   6        4.88        7.98      3.16 o 
   5   4   6      649.20      619.49     16.89 o 
   6   4   6      219.38      219.33      9.53 o 
   7   4   6      283.84      259.87     12.41 o 
   8   4   6       55.71       56.31     16.52 o 
   9   4   6       82.73       78.51     17.11 o 
  10   4   6      163.92      149.90      9.80 o 
  11   4   6       28.93       21.71     11.34 o 
  -8   5   6       89.68       83.07      6.22 o 
  -7   5   6      792.93      777.88     30.42 o 
  -6   5   6      476.84      465.00     21.23 o 
  -5   5   6     1313.05     1286.63     31.85 o 
  -4   5   6      219.92      206.06      7.98 o 
  -3   5   6      267.98      252.39     12.30 o 
  -2   5   6      581.33      596.22     12.06 o 
  -1   5   6      339.22      331.88      7.98 o 
   0   5   6      610.57      616.62     19.79 o 
   1   5   6      198.80      185.34      8.91 o 
   2   5   6      482.69      481.38     18.95 o 
   3   5   6      396.23      367.51     13.39 o 
   4   5   6      161.35      160.55      7.74 o 
   5   5   6       33.83       37.43     10.07 o 
   6   5   6       72.27       68.27      5.91 o 
   7   5   6      102.97      103.19      7.60 o 
   8   5   6      115.12      108.99      7.86 o 
   9   5   6       18.08       18.44      8.47 o 
  10   5   6       43.95       34.07     16.54 o 
  -7   6   6       60.98       64.14      5.73 o 
  -6   6   6      381.74      368.20     17.68 o 
  -5   6   6      316.84      312.99     17.22 o 
  -4   6   6       99.26       87.29      4.89 o 
  -3   6   6      126.37      121.56      7.50 o 
  -2   6   6      430.44      435.04     23.39 o 
  -1   6   6      319.01      344.12     19.90 o 
   0   6   6      565.72      562.57     13.47 o 
   1   6   6      114.70      107.68      8.09 o 
   2   6   6      460.04      457.17     17.44 o 
   3   6   6      234.35      236.99     11.55 o 
   4   6   6      253.15      244.64     10.25 o 
   5   6   6      155.75      160.50      9.51 o 
   6   6   6      294.43      294.56     14.30 o 
   7   6   6       45.04       38.81     18.56 o 
   8   6   6       43.96       35.57     18.25 o 
   9   6   6       63.21       62.77      7.70 o 
  10   6   6        0.28        1.41      3.54 o 
  -9   7   6       43.70       46.16     30.77 o 
  -8   7   6        5.53        5.95      8.19 o 
  -7   7   6       35.56       37.38      4.57 o 
  -6   7   6       58.66       55.32      7.84 o 
  -5   7   6       48.67       43.91     18.86 o 
  -4   7   6       85.46       91.42      9.86 o 
  -3   7   6      843.43      841.45     37.94 o 
  -2   7   6        6.82        6.30      4.22 o 
  -1   7   6      170.39      166.08      6.99 o 
   0   7   6      368.26      373.31     13.15 o 
   1   7   6      400.02      423.07     14.55 o 
   2   7   6      520.18      500.42     16.62 o 
   3   7   6      102.55       94.03      6.59 o 
   4   7   6      422.06      399.31     15.58 o 
   5   7   6      394.21      402.26     19.05 o 
   6   7   6      114.75      108.69      8.68 o 
   7   7   6       13.75       12.43      6.72 o 
   8   7   6       21.36       15.24      8.72 o 
   9   7   6       34.23       22.78     16.45 o 
  10   7   6        4.66        4.21      4.67 o 
 -10   8   6        2.44        4.49     10.30 o 
  -9   8   6       12.28       12.98     17.77 o 
  -8   8   6       31.24       22.06     18.25 o 
  -7   8   6        8.18       14.90     11.63 o 
  -6   8   6       90.02       76.32      7.31 o 
  -5   8   6       47.90       48.52      5.30 o 
  -4   8   6      155.85      158.58      9.82 o 
  -3   8   6      281.90      286.11     12.94 o 
  -2   8   6      362.73      369.36     21.20 o 
  -1   8   6      102.06       92.41     12.49 o 
   0   8   6      227.39      225.30      9.49 o 
   1   8   6       47.15       43.82      5.16 o 
   2   8   6      335.30      318.15     12.41 o 
   3   8   6      404.79      382.11     14.57 o 
   4   8   6      398.28      412.21     19.45 o 
   5   8   6      199.86      216.50     10.88 o 
   6   8   6        1.24        2.79      4.22 o 
   7   8   6        1.58        2.57      3.37 o 
   8   8   6      120.80      116.36      9.04 o 
   9   8   6        9.59        8.29      7.28 o 
  -9   9   6      101.01      122.68     20.06 o 
  -8   9   6       11.19        9.41     13.57 o 
  -7   9   6       22.06       16.44     18.17 o 
  -6   9   6       35.04       30.16      5.42 o 
  -5   9   6      372.44      369.33     14.19 o 
  -4   9   6       78.99       86.72      9.15 o 
  -3   9   6      167.24      151.47     10.58 o 
  -2   9   6      109.50      106.99      7.67 o 
  -1   9   6      159.44      157.48     12.68 o 
   0   9   6       58.19       54.96      5.11 o 
   1   9   6        9.48       11.09      4.77 o 
   2   9   6       85.15       77.70      9.80 o 
   3   9   6        0.25        1.35      1.85 o 
   4   9   6        9.54       11.23      4.93 o 
   5   9   6      147.36      143.12     10.25 o 
   6   9   6       19.62       22.55     13.11 o 
   7   9   6       37.61       31.55     17.42 o 
   8   9   6       32.18       24.21     19.42 o 
  -9  10   6       82.15       88.61     13.60 o 
  -8  10   6       40.42       38.64     30.26 o 
  -7  10   6        3.73        6.54      8.08 o 
  -6  10   6        1.58        3.22      5.33 o 
  -5  10   6      100.08      101.05      7.58 o 
  -4  10   6      119.43      113.83     10.51 o 
  -3  10   6       36.36       33.40     15.70 o 
  -2  10   6      141.15      142.11     10.33 o 
  -1  10   6        8.08       13.68     10.95 o 
   0  10   6      119.42      111.97     11.52 o 
   1  10   6      108.78       95.61      5.89 o 
   2  10   6       21.32       18.19      9.38 o 
   3  10   6      247.32      234.09     11.91 o 
   4  10   6      243.84      241.04     10.94 o 
   5  10   6      165.97      145.15      9.08 o 
   6  10   6        0.69        2.18      2.98 o 
   7  10   6       27.21       23.30     14.08 o 
  -8  11   6       12.84       15.79     22.66 o 
  -7  11   6        3.80        3.22      5.68 o 
  -6  11   6       47.05       45.97     28.36 o 
  -5  11   6        0.14        1.74      3.22 o 
  -4  11   6       15.12       18.49     10.75 o 
  -3  11   6       72.40       75.10      8.79 o 
  -2  11   6       33.35       32.18     15.07 o 
  -1  11   6       47.74       45.62     35.37 o 
   0  11   6       81.29       78.82     35.29 o 
   1  11   6        2.10        3.43      4.38 o 
   2  11   6       68.53       74.20     33.72 o 
   3  11   6       13.71        9.04      4.91 o 
   4  11   6      131.60      135.73      9.75 o 
   5  11   6      182.01      178.82     10.45 o 
   6  11   6       40.74       34.12      6.32 o 
  -6  12   6       56.24       68.25     12.98 o 
  -5  12   6       19.19       26.69     31.10 o 
  -4  12   6      250.05      259.56     17.21 o 
  -3  12   6       88.53       93.33      8.01 o 
  -2  12   6       36.27       31.31     21.18 o 
  -1  12   6       27.30       24.20     22.74 o 
   0  12   6       83.36       62.19     40.69 o 
   1  12   6       78.09       77.93     16.74 o 
   2  12   6       25.79       19.68     12.36 o 
   3  12   6      168.89      149.31     16.06 o 
   5  12   6       88.69       93.26     15.28 o 
  -4  13   6       20.10       21.66     21.79 o 
  -3  13   6       36.60       31.66      6.96 o 
  -2  13   6       61.27       76.03      8.47 o 
  -1  13   6       57.44       59.03     10.17 o 
   0  13   6       73.01       68.90     10.57 o 
   1  13   6       12.03        8.95      9.60 o 
   2  13   6       28.69       26.26     20.09 o 
   3  13   6       34.20       32.23     33.31 o 
  -3 -13   7       16.93       16.40     10.67 o 
  -2 -13   7       46.15       45.53     17.48 o 
  -1 -13   7        9.92        8.16      5.10 o 
   0 -13   7        0.56        1.62      2.22 o 
   1 -13   7        4.78        3.90      3.64 o 
   2 -13   7        0.15        1.54      1.84 o 
  -6 -12   7       86.83       78.81     12.68 o 
  -5 -12   7       38.31       53.93      8.34 o 
  -4 -12   7      102.62      108.97      9.59 o 
  -3 -12   7        6.75        8.27      6.91 o 
  -2 -12   7        1.95        2.30      2.73 o 
  -1 -12   7       27.68       20.68      9.85 o 
   0 -12   7       18.42       15.84      7.89 o 
   1 -12   7       13.05       11.78      5.30 o 
   2 -12   7       20.64       18.59      8.53 o 
   3 -12   7        2.14        3.01      1.84 o 
   4 -12   7       75.09       79.10      7.94 o 
  -7 -11   7       33.36       23.96     19.49 o 
  -6 -11   7       52.66       59.48     11.00 o 
  -5 -11   7       51.17       36.84     15.70 o 
  -4 -11   7        3.49        1.13      2.94 o 
  -3 -11   7       23.94       22.92      8.21 o 
  -2 -11   7       78.44       79.41      5.72 o 
  -1 -11   7       18.01       14.06      5.51 o 
   0 -11   7       36.64       30.88     11.16 o 
   1 -11   7       98.94       91.32      9.13 o 
   2 -11   7       32.12       34.77      6.58 o 
   3 -11   7       31.51       24.86     11.54 o 
   4 -11   7       71.74       70.55      7.30 o 
   5 -11   7       58.65       56.03      8.10 o 
   6 -11   7       98.78       96.23     12.14 o 
  -8 -10   7       53.41       52.33      7.09 o 
  -7 -10   7       26.75       23.37     10.52 o 
  -6 -10   7      189.46      211.77      9.92 o 
  -5 -10   7       32.19       27.22     10.69 o 
  -4 -10   7        4.37        4.94      3.73 o 
  -3 -10   7        3.57        6.60      2.64 o 
  -2 -10   7       53.09       53.41      5.73 o 
  -1 -10   7       37.50       26.91      9.18 o 
   0 -10   7       55.80       50.07      7.46 o 
   1 -10   7       91.05       90.71      8.00 o 
   2 -10   7       60.17       59.75      7.66 o 
   3 -10   7        2.83        2.66      2.12 o 
   4 -10   7      565.64      564.13     12.56 o 
   5 -10   7        6.15        6.54      2.49 o 
   6 -10   7       50.38       46.38     19.74 o 
   7 -10   7       19.28       19.42      8.92 o 
  -9  -9   7       20.75       18.61     10.59 o 
  -8  -9   7       22.26       21.24      9.35 o 
  -7  -9   7       26.08       31.00     13.77 o 
  -6  -9   7       46.40       51.77      8.29 o 
  -5  -9   7      131.60      145.50     12.49 o 
  -4  -9   7      346.16      335.83     11.68 o 
  -3  -9   7       58.96       52.89      4.83 o 
  -2  -9   7      330.93      317.36     10.38 o 
  -1  -9   7      193.88      174.68      6.97 o 
   0  -9   7       37.91       38.69      8.85 o 
   1  -9   7      115.92      115.80      7.66 o 
   2  -9   7       69.12       70.80      5.82 o 
   3  -9   7      156.40      154.91      6.98 o 
   4  -9   7      196.76      194.87      8.16 o 
   5  -9   7       64.38       58.63     16.60 o 
   6  -9   7       21.83       18.97      8.51 o 
   7  -9   7        1.58        1.88      2.42 o 
   8  -9   7       16.55       18.17     10.45 o 
 -10  -8   7       98.83      118.08      7.58 o 
  -9  -8   7       41.70       36.56     17.98 o 
  -8  -8   7        3.27        5.65      3.23 o 
  -7  -8   7       17.79       15.77      6.55 o 
  -6  -8   7        5.16        5.26      3.75 o 
  -5  -8   7      284.15      266.29     11.08 o 
  -4  -8   7      341.74      308.01     13.12 o 
  -3  -8   7      155.38      153.74      6.19 o 
  -2  -8   7      118.06      118.88      5.52 o 
  -1  -8   7      704.44      649.41     15.16 o 
   0  -8   7      176.69      165.67      7.95 o 
   1  -8   7       92.82       91.53      5.41 o 
   2  -8   7      385.58      368.76     12.68 o 
   3  -8   7        8.71       11.79      3.71 o 
   4  -8   7      150.12      143.85      6.55 o 
   5  -8   7      370.16      400.14     12.55 o 
   6  -8   7      108.74      115.42      9.15 o 
   7  -8   7       12.15       11.55      4.56 o 
   8  -8   7       55.93       62.72      8.01 o 
 -10  -7   7       33.93       26.31     13.35 o 
  -9  -7   7        3.18        4.46      2.56 o 
  -8  -7   7       45.65       40.91     17.04 o 
  -7  -7   7       13.24       17.04      5.56 o 
  -6  -7   7       34.30       37.33     10.76 o 
  -5  -7   7       31.14       26.10      3.64 o 
  -4  -7   7      723.56      694.57     16.02 o 
  -3  -7   7       15.09       17.44      5.82 o 
  -2  -7   7       89.09       78.31      4.47 o 
  -1  -7   7        5.13        6.57      2.65 o 
   0  -7   7      858.12      825.17     18.40 o 
   1  -7   7       64.19       56.85      4.81 o 
   2  -7   7       56.83       53.67      6.46 o 
   3  -7   7       25.90       31.33      8.67 o 
   4  -7   7      645.76      637.85     19.56 o 
   5  -7   7       32.70       30.30      9.90 o 
   6  -7   7       66.07       63.44      5.59 o 
   7  -7   7       26.74       24.96      9.30 o 
   8  -7   7        5.14        4.80      3.06 o 
   9  -7   7       15.50       16.78     10.41 o 
 -11  -6   7       59.37       56.99      6.89 o 
 -10  -6   7       61.76       58.86      5.98 o 
  -9  -6   7       25.02       21.85      9.37 o 
  -8  -6   7       46.80       44.43      6.32 o 
  -7  -6   7       37.23       41.51     15.32 o 
  -6  -6   7      100.04      102.86      5.73 o 
  -5  -6   7      970.04     1005.99     22.66 o 
  -4  -6   7      508.76      481.09     11.58 o 
  -3  -6   7      262.49      241.34      8.90 o 
  -2  -6   7      438.84      397.18     14.51 o 
  -1  -6   7       79.32       75.49      4.57 o 
   0  -6   7      134.00      126.20      5.61 o 
   1  -6   7       91.90       92.45      4.61 o 
   2  -6   7      311.63      304.46      8.85 o 
   3  -6   7      280.30      279.63      9.46 o 
   4  -6   7      461.39      493.63     14.60 o 
   5  -6   7      207.39      210.79      8.76 o 
   6  -6   7       17.63       14.53      4.75 o 
   7  -6   7        8.14       10.28      4.07 o 
   8  -6   7       19.22       15.43      7.82 o 
   9  -6   7       71.37       77.36      6.98 o 
 -11  -5   7       51.90       59.34      6.94 o 
 -10  -5   7        5.84        3.54      3.81 o 
  -9  -5   7      327.02      323.92     10.40 o 
  -8  -5   7      171.34      163.27      8.04 o 
  -7  -5   7      191.24      192.14      8.31 o 
  -6  -5   7       34.12       39.36     10.90 o 
  -5  -5   7      231.52      228.22      6.73 o 
  -4  -5   7      164.11      153.89      5.92 o 
  -3  -5   7       19.45       15.68      2.09 o 
  -2  -5   7      133.30      127.06      3.78 o 
  -1  -5   7       97.47       91.08      3.17 o 
   0  -5   7      116.03      104.70      4.16 o 
   1  -5   7       13.14       13.85      3.98 o 
   2  -5   7      174.31      170.56      6.78 o 
   3  -5   7     1709.38     1760.37     67.05 o 
   4  -5   7      170.62      183.11      8.47 o 
   5  -5   7       68.53       57.98      9.29 o 
   6  -5   7       54.66       60.14      7.60 o 
   7  -5   7      231.60      227.19     13.23 o 
   8  -5   7       47.90       42.88     20.39 o 
   9  -5   7       82.81       79.59     10.09 o 
  10  -5   7       45.36       49.09      8.27 o 
 -11  -4   7       44.73       43.41      7.42 o 
 -10  -4   7        0.96        0.76      2.49 o 
  -9  -4   7      205.16      204.89      9.25 o 
  -8  -4   7       25.00       19.11      9.12 o 
  -7  -4   7      162.22      157.73      4.33 o 
  -6  -4   7      109.79      103.67      4.03 o 
  -5  -4   7       66.90       68.45      2.44 o 
  -4  -4   7       56.51       55.36      2.09 o 
  -3  -4   7       61.04       60.68      2.30 o 
  -2  -4   7      323.36      314.70      6.64 o 
  -1  -4   7      254.24      261.33      4.85 o 
   0  -4   7       89.43       86.46      3.08 o 
   1  -4   7      454.21      472.03     11.21 o 
   2  -4   7      171.00      152.69     13.23 o 
   3  -4   7      141.30      138.42      6.74 o 
   4  -4   7      235.10      227.39      9.66 o 
   5  -4   7      127.08      122.52      6.95 o 
   6  -4   7       58.25       52.92      6.05 o 
   7  -4   7        3.63        1.83      2.15 o 
   8  -4   7       78.02       82.75     12.67 o 
   9  -4   7       70.94       77.37      9.93 o 
  10  -4   7       37.26       27.24     19.40 o 
 -12  -3   7        1.67        6.79      6.25 o 
 -11  -3   7       11.68       16.51      9.90 o 
 -10  -3   7       13.55       11.95      6.00 o 
  -9  -3   7       86.55       80.94      3.94 o 
  -8  -3   7       88.94       92.10      3.86 o 
  -7  -3   7      416.62      415.47     12.10 o 
  -6  -3   7      239.73      227.77      7.20 o 
  -5  -3   7      460.89      443.75     10.69 o 
  -4  -3   7        7.60        8.83      3.23 o 
  -3  -3   7      142.63      148.18      5.42 o 
  -2  -3   7      216.01      221.49      4.73 o 
  -1  -3   7      102.67       94.42      3.12 o 
   0  -3   7      223.18      224.79      6.85 o 
   1  -3   7       47.87       48.19      3.04 o 
   2  -3   7       82.87       72.99      4.81 o 
   3  -3   7       28.58       39.41     11.85 o 
   4  -3   7       28.46       34.02     11.27 o 
   5  -3   7      210.40      204.09      8.97 o 
   6  -3   7      269.02      251.59      9.91 o 
   7  -3   7       62.88       55.70      5.47 o 
   8  -3   7       47.39       43.42     18.81 o 
   9  -3   7       16.28       11.30      8.48 o 
  10  -3   7       65.48       53.00     19.24 o 
 -12  -2   7        5.14        5.25      7.81 o 
 -11  -2   7       28.36       17.51     16.36 o 
 -10  -2   7       33.81       31.60      5.19 o 
  -9  -2   7       56.59       60.39      4.46 o 
  -8  -2   7      251.18      237.67      9.88 o 
  -7  -2   7      663.10      641.71     16.80 o 
  -6  -2   7      435.97      418.24     15.78 o 
  -5  -2   7      612.19      653.32     16.14 o 
  -4  -2   7       39.11       43.10      2.18 o 
  -3  -2   7      551.81      599.81      9.38 o 
  -2  -2   7      284.80      286.77      4.88 o 
  -1  -2   7      332.14      339.37      7.25 o 
   0  -2   7      631.71      673.50     11.67 o 
   1  -2   7      493.88      479.22     13.03 o 
   2  -2   7      242.43      245.57      9.09 o 
   3  -2   7       40.67       41.80      7.21 o 
   4  -2   7       90.37       92.72      5.81 o 
   5  -2   7       74.88       74.60      5.72 o 
   6  -2   7       64.75       68.55      5.81 o 
   7  -2   7      211.50      180.69      8.93 o 
   8  -2   7       63.29       55.70      6.47 o 
   9  -2   7        7.26       10.69      5.93 o 
  10  -2   7       73.79       91.94     10.91 o 
  11  -2   7       10.04        8.04      7.43 o 
 -11  -1   7      136.50      137.70      7.73 o 
 -10  -1   7       28.16       24.01     13.82 o 
  -9  -1   7       39.66       42.37      4.05 o 
  -8  -1   7      544.76      528.12     17.88 o 
  -7  -1   7      185.98      184.77      7.03 o 
  -6  -1   7      649.99      679.76     13.48 o 
  -5  -1   7      196.22      199.72      5.26 o 
  -4  -1   7       42.51       45.11      1.69 o 
  -3  -1   7      130.42      135.16      4.85 o 
  -2  -1   7      370.48      384.54      6.21 o 
  -1  -1   7       58.36       55.76      2.82 o 
   0  -1   7      318.16      305.67      6.40 o 
   1  -1   7      815.36      864.81     14.57 o 
   2  -1   7      728.42      764.44     18.94 o 
   3  -1   7      307.52      305.40      9.79 o 
   4  -1   7       74.16       60.72      5.21 o 
   5  -1   7      177.68      167.94      8.17 o 
   6  -1   7        1.96        4.60      3.25 o 
   7  -1   7       32.58       31.74     12.12 o 
   8  -1   7       88.22       92.02      7.21 o 
   9  -1   7       56.88       54.13     20.15 o 
  10  -1   7       79.42       72.11     10.35 o 
  11  -1   7       51.92       50.30      7.39 o 
 -12   0   7       12.20        5.60      9.06 o 
 -11   0   7        1.94        3.27      4.46 o 
 -10   0   7        0.91        0.96      2.43 o 
  -9   0   7        0.85        1.56      3.00 o 
  -8   0   7      102.75      102.65      4.29 o 
  -7   0   7      857.81      843.98     21.13 o 
  -6   0   7      111.16      120.34      3.85 o 
  -5   0   7      140.24      140.82      3.61 o 
  -4   0   7       83.60       86.92      6.66 o 
  -3   0   7      108.53      105.93      3.56 o 
  -2   0   7      262.56      303.23     10.36 o 
  -1   0   7       45.42       48.47      2.52 o 
   0   0   7      335.47      338.00      6.59 o 
   1   0   7      120.06      135.26      5.43 o 
   2   0   7       75.51       70.66      4.80 o 
   3   0   7      136.47      122.44      6.34 o 
   4   0   7      190.60      191.99      7.79 o 
   5   0   7        1.17        1.53      2.25 o 
   6   0   7      263.57      238.12      9.18 o 
   7   0   7       86.39       66.64      6.18 o 
   8   0   7       43.67       43.90      7.78 o 
   9   0   7       34.95       38.30      6.19 o 
  10   0   7       21.30       24.48     17.95 o 
  11   0   7        0.02        2.28      4.18 o 
 -12   1   7        9.75        5.38      7.25 o 
 -10   1   7       28.31       24.19      4.56 o 
  -9   1   7       39.93       45.33      6.60 o 
  -8   1   7      545.10      520.10     21.76 o 
  -7   1   7      185.77      183.51      6.29 o 
  -6   1   7      650.00      664.29     32.85 o 
  -5   1   7      195.16      204.12      8.51 o 
  -4   1   7       42.66       46.93      5.98 o 
  -3   1   7      130.02      139.59      6.05 o 
  -2   1   7      369.81      392.03      6.15 o 
  -1   1   7       58.42       54.04      2.68 o 
   0   1   7      318.96      294.01      6.06 o 
   1   1   7      815.58      862.53     15.24 o 
   2   1   7      728.57      755.18     14.44 o 
   3   1   7      306.71      293.85      9.63 o 
   4   1   7       74.29       66.57      6.67 o 
   5   1   7      177.69      173.03      8.02 o 
   6   1   7        1.99        3.66      2.56 o 
   7   1   7       32.76       35.06     12.02 o 
   8   1   7       88.06       90.91      7.00 o 
   9   1   7       56.77       56.94      7.47 o 
  10   1   7       79.21       62.41     30.57 o 
  11   1   7       51.82       53.83     26.94 o 
  -9   2   7       56.42       59.81      6.33 o 
  -8   2   7      251.36      244.78     12.15 o 
  -7   2   7      663.31      647.90     15.59 o 
  -6   2   7      436.58      424.68     13.59 o 
  -5   2   7      611.85      676.36     21.86 o 
  -4   2   7       39.37       42.07      3.25 o 
  -3   2   7      552.13      586.85     17.65 o 
  -2   2   7      285.27      293.05      6.68 o 
  -1   2   7      331.54      355.89      9.93 o 
   0   2   7      631.45      669.74     12.06 o 
   1   2   7      493.84      504.90     10.69 o 
   2   2   7      242.66      243.18      9.48 o 
   3   2   7       40.47       40.40      4.86 o 
   4   2   7       90.15       85.71      5.28 o 
   5   2   7       75.13       73.73      7.04 o 
   6   2   7       64.79       66.51      7.33 o 
   7   2   7      211.03      181.69      8.88 o 
   8   2   7       63.60       49.74      7.70 o 
   9   2   7        7.22        9.40      5.22 o 
  10   2   7       73.65       80.64      6.98 o 
  11   2   7        9.97        7.90      7.69 o 
  -9   3   7       86.56       73.55      6.87 o 
  -8   3   7       89.13       91.53      7.35 o 
  -7   3   7      416.30      404.15     13.20 o 
  -6   3   7      240.01      229.39      9.61 o 
  -5   3   7      460.39      437.67     13.47 o 
  -4   3   7        7.62        8.68      3.03 o 
  -3   3   7      142.51      139.76      5.41 o 
  -2   3   7      215.88      215.02      7.66 o 
  -1   3   7      102.66      103.05      6.29 o 
   0   3   7      222.98      236.43      9.51 o 
   1   3   7       48.05       45.41      4.29 o 
   2   3   7       82.76       73.83      4.49 o 
   3   3   7       28.54       37.19     11.03 o 
   4   3   7       28.39       33.03      9.63 o 
   5   3   7      210.71      211.28      9.58 o 
   6   3   7      269.10      238.17      9.75 o 
   7   3   7       63.01       58.29      7.35 o 
   8   3   7       47.31       40.65     14.16 o 
   9   3   7       16.36       14.75      5.81 o 
  10   3   7       65.58       58.16      6.47 o 
  -8   4   7       25.17       16.36     16.03 o 
  -7   4   7      162.00      158.56      9.68 o 
  -6   4   7      109.82      107.29      9.65 o 
  -5   4   7       67.11       70.22      3.34 o 
  -4   4   7       56.31       53.38      2.69 o 
  -3   4   7       60.97       65.02      2.81 o 
  -2   4   7      322.83      310.01      9.85 o 
  -1   4   7      254.37      266.91      9.13 o 
   0   4   7       89.44       93.84      5.86 o 
   1   4   7      453.92      490.93     15.89 o 
   2   4   7      171.01      172.89      6.89 o 
   3   4   7      141.25      139.69      7.00 o 
   4   4   7      235.06      221.32      9.12 o 
   5   4   7      126.69      126.54      7.90 o 
   6   4   7       58.35       53.45      7.34 o 
   7   4   7        3.64        4.17      2.22 o 
   8   4   7       77.79       82.71      9.47 o 
   9   4   7       70.96       75.99      8.38 o 
  10   4   7       37.31       25.64     14.24 o 
  -8   5   7      171.35      162.67     10.11 o 
  -7   5   7      190.79      188.76      9.73 o 
  -6   5   7       34.20       43.10     22.17 o 
  -5   5   7      231.99      232.98     15.95 o 
  -4   5   7      163.94      162.75     12.76 o 
  -3   5   7       19.41       19.55      6.98 o 
  -2   5   7      133.14      132.58      5.46 o 
  -1   5   7       97.28       92.61      3.54 o 
   0   5   7      115.91      106.18      6.62 o 
   1   5   7       13.21       13.74      6.62 o 
   2   5   7      174.47      167.55      8.56 o 
   3   5   7     1709.40     1745.44     45.28 o 
   4   5   7      171.25      176.66      8.28 o 
   5   5   7       68.69       67.09      7.42 o 
   6   5   7       54.71       55.29      7.01 o 
   7   5   7      231.47      214.30     10.86 o 
   8   5   7       47.69       44.54     18.38 o 
   9   5   7       82.85       82.53      8.73 o 
  10   5   7       45.47       35.24     18.34 o 
  -7   6   7       37.20       40.34      6.90 o 
  -6   6   7      100.24       95.42      7.90 o 
  -5   6   7      970.13      959.45     39.72 o 
  -4   6   7      509.08      475.41     24.15 o 
  -3   6   7      262.68      253.53     17.52 o 
  -2   6   7      438.40      377.15     31.54 o 
  -1   6   7       79.57       76.60      5.58 o 
   0   6   7      133.63      117.40      5.69 o 
   1   6   7       92.32       93.81      5.10 o 
   2   6   7      311.08      310.26     13.55 o 
   3   6   7      280.13      274.24     11.77 o 
   4   6   7      461.79      480.29     17.70 o 
   5   6   7      207.20      205.31     12.29 o 
   6   6   7       17.64       17.24      7.99 o 
   7   6   7        8.17       11.41      6.92 o 
   8   6   7       19.28       18.59     10.21 o 
   9   6   7       71.52       71.81      8.99 o 
  -7   7   7       13.28       11.55     12.57 o 
  -6   7   7       34.30       30.66      5.46 o 
  -5   7   7       31.05       23.93     17.04 o 
  -4   7   7      723.33      688.14     30.26 o 
  -3   7   7       15.09       19.63      8.68 o 
  -2   7   7       88.92       87.91      9.57 o 
  -1   7   7        5.05        4.84      2.97 o 
   0   7   7      857.31      832.29     24.61 o 
   1   7   7       64.20       54.32      4.61 o 
   2   7   7       57.00       55.19      6.54 o 
   3   7   7       25.80       28.01     13.83 o 
   4   7   7      646.09      641.45     27.84 o 
   5   7   7       32.59       30.02     11.69 o 
   6   7   7       66.18       69.75      8.67 o 
   7   7   7       26.71       24.04     10.59 o 
   8   7   7        5.13        5.33      3.76 o 
   9   7   7       15.40       13.36     13.58 o 
  -6   8   7        5.18        3.68      4.70 o 
  -5   8   7      283.89      262.04     17.68 o 
  -4   8   7      341.24      335.16     23.09 o 
  -3   8   7      154.78      152.61     11.95 o 
  -2   8   7      117.93      120.65     16.22 o 
  -1   8   7      705.76      685.27     32.64 o 
   0   8   7      176.97      180.40      8.05 o 
   1   8   7       92.39       83.19     12.88 o 
   2   8   7      386.29      380.79     17.84 o 
   3   8   7        8.62        9.65      4.78 o 
   4   8   7      150.19      143.80     13.01 o 
   5   8   7      370.82      354.65     19.87 o 
   6   8   7      109.01      118.53      9.13 o 
   7   8   7       12.25       12.02      8.14 o 
   8   8   7       56.16       61.95      7.66 o 
  -6   9   7       46.31       47.89      7.92 o 
  -5   9   7      131.36      135.58     11.82 o 
  -4   9   7      346.90      330.40     17.47 o 
  -3   9   7       58.88       61.81     30.64 o 
  -2   9   7      331.05      312.45     21.36 o 
  -1   9   7      194.01      181.19     17.44 o 
   0   9   7       37.77       46.91     19.74 o 
   1   9   7      116.14      105.33      5.31 o 
   2   9   7       69.42       65.80      6.56 o 
   3   9   7      156.36      163.11     10.06 o 
   4   9   7      196.43      198.56     11.35 o 
   5   9   7       64.58       52.10      8.91 o 
   6   9   7       21.73       19.25     10.12 o 
   7   9   7        1.58        3.08      3.87 o 
   8   9   7       16.48       16.02     13.61 o 
  -5  10   7       32.18       25.85     21.36 o 
  -4  10   7        4.37        6.38      8.19 o 
  -3  10   7        3.63        4.92      8.73 o 
  -2  10   7       53.21       57.81     27.96 o 
  -1  10   7       37.53       25.12     12.52 o 
   0  10   7       55.83       50.46     24.39 o 
   1  10   7       91.41       92.58     36.26 o 
   2  10   7       60.13       60.87     26.55 o 
   3  10   7        2.81        2.76      4.84 o 
   4  10   7      566.26      581.10     15.36 o 
   5  10   7        6.14        4.52      3.85 o 
   6  10   7       50.26       48.66      7.16 o 
   7  10   7       19.20       16.39     14.55 o 
  -5  11   7       51.17       35.04      6.46 o 
  -4  11   7        3.53        1.95      3.30 o 
  -3  11   7       23.70       18.55     20.55 o 
  -2  11   7       78.43       90.10     11.30 o 
  -1  11   7       17.84       14.68     11.82 o 
   0  11   7       36.73       32.07     16.93 o 
   1  11   7       99.07       96.78     12.87 o 
   2  11   7       32.23       42.86     20.47 o 
   3  11   7       31.47       31.04     26.09 o 
   4  11   7       71.97       56.30     29.15 o 
   5  11   7       58.69       51.78      7.24 o 
   6  11   7       98.65       94.13      8.07 o 
  -4  12   7      102.64      107.86     11.71 o 
  -3  12   7        6.84        6.92     12.14 o 
  -2  12   7        1.92        2.97      3.70 o 
  -1  12   7       27.63       23.93     16.17 o 
   0  12   7       18.45       15.87     11.49 o 
   1  12   7       13.07       12.25      9.25 o 
   2  12   7       20.65       19.60     13.28 o 
   3  12   7        2.15        3.33      6.35 o 
   4  12   7       75.27       81.69     13.71 o 
  -3  13   7       16.89       11.57     19.33 o 
  -2  13   7       46.15       54.21      9.73 o 
  -1  13   7        9.94        6.49      7.49 o 
   0  13   7        0.56       -1.16      7.00 o 
   1  13   7        4.76        4.60      4.14 o 
  -5 -12   8      181.66      185.84     16.52 o 
  -4 -12   8        5.54        4.23      3.77 o 
  -3 -12   8       20.15       19.07     12.75 o 
  -2 -12   8       54.65       59.97      7.43 o 
  -1 -12   8       18.15       10.88      7.09 o 
   0 -12   8       12.07       10.09      5.63 o 
   1 -12   8        0.30        1.03      2.60 o 
   2 -12   8       19.93       15.22      9.10 o 
   3 -12   8      141.72      133.54     10.67 o 
  -6 -11   8       28.70       21.90     14.49 o 
  -5 -11   8        2.36        1.55      3.20 o 
  -4 -11   8      106.37      117.56      7.49 o 
  -3 -11   8       24.87       27.09     13.92 o 
  -2 -11   8       19.83       17.93      9.38 o 
  -1 -11   8      138.44      130.96      6.83 o 
   0 -11   8       83.09       89.67      5.57 o 
   1 -11   8        3.06        4.15      2.77 o 
   2 -11   8       25.04       25.08     10.08 o 
   3 -11   8       25.44       17.99      8.39 o 
   4 -11   8       67.28       66.32      8.73 o 
   5 -11   8        3.17        2.86      2.33 o 
  -7 -10   8        8.23        5.49      3.14 o 
  -6 -10   8      144.93      143.56      8.40 o 
  -5 -10   8      168.34      175.78      8.94 o 
  -4 -10   8        9.03        8.93      4.94 o 
  -3 -10   8        2.02        2.44      2.75 o 
  -2 -10   8        5.03        4.63      2.55 o 
  -1 -10   8       34.67       31.21      5.56 o 
   0 -10   8      100.76       83.44      6.74 o 
   1 -10   8        4.81        4.87      2.39 o 
   2 -10   8       10.38       10.38      4.24 o 
   3 -10   8      389.64      392.24     10.35 o 
   4 -10   8       32.38       35.31      5.75 o 
   5 -10   8      122.43      116.90      7.88 o 
   6 -10   8       13.79       12.02      5.47 o 
  -8  -9   8        6.25        7.94      5.15 o 
  -7  -9   8       23.05       24.30     11.56 o 
  -6  -9   8       59.08       53.79      7.84 o 
  -5  -9   8       43.53       40.45      5.83 o 
  -4  -9   8       22.96       18.07      9.13 o 
  -3  -9   8       42.48       34.06     14.70 o 
  -2  -9   8       23.67       20.48      6.85 o 
  -1  -9   8       14.15       13.33      4.48 o 
   0  -9   8       28.67       29.88      8.95 o 
   1  -9   8       77.90       75.45      5.26 o 
   2  -9   8       21.20       20.65      6.59 o 
   3  -9   8       80.10       78.66      6.45 o 
   4  -9   8       26.61       25.57      7.89 o 
   5  -9   8      104.57      112.82      8.18 o 
   6  -9   8      105.42      106.91      7.89 o 
   7  -9   8        9.56       11.03      6.42 o 
  -9  -8   8       25.47       13.69      7.73 o 
  -8  -8   8        7.91        8.04      5.17 o 
  -7  -8   8       31.14       39.59      8.15 o 
  -6  -8   8       42.46       43.47     11.87 o 
  -5  -8   8       17.22       10.79      4.12 o 
  -4  -8   8       33.58       26.74      9.65 o 
  -3  -8   8       46.50       35.42      4.20 o 
  -2  -8   8      328.61      316.41     10.41 o 
  -1  -8   8       13.14       14.40      4.99 o 
   0  -8   8       60.33       59.36      4.91 o 
   1  -8   8      170.45      163.05      6.89 o 
   2  -8   8        0.07        1.23      1.67 o 
   3  -8   8      222.05      222.22      8.15 o 
   4  -8   8      119.48      121.24      6.52 o 
   5  -8   8       83.64       85.68      5.17 o 
   6  -8   8       15.15       15.82      6.39 o 
   7  -8   8        5.75        6.17      3.64 o 
   8  -8   8      113.16      127.12      8.61 o 
 -10  -7   8       19.69       17.47     12.26 o 
  -9  -7   8       62.11       61.54      5.63 o 
  -8  -7   8       28.88       29.63      8.09 o 
  -7  -7   8       81.72       73.69      7.02 o 
  -6  -7   8        6.21        9.46      5.32 o 
  -5  -7   8      125.68      132.09      7.29 o 
  -4  -7   8       20.66       15.12      6.56 o 
  -3  -7   8      488.88      459.74     14.26 o 
  -2  -7   8      608.01      604.33     13.93 o 
  -1  -7   8      164.12      151.08      6.10 o 
   0  -7   8      383.31      402.05     13.20 o 
   1  -7   8      243.52      228.65      7.92 o 
   2  -7   8      188.06      180.61      7.39 o 
   3  -7   8       24.82       23.37      7.72 o 
   4  -7   8       27.38       27.52      8.82 o 
   5  -7   8       38.16       40.25     11.36 o 
   6  -7   8       33.84       35.16     12.28 o 
   7  -7   8       55.44       55.74      7.53 o 
   8  -7   8       27.40       25.02     14.94 o 
 -10  -6   8       31.27       37.17     15.89 o 
  -9  -6   8       35.77       33.87      4.67 o 
  -8  -6   8       53.23       42.34      7.69 o 
  -7  -6   8       54.87       57.06      7.68 o 
  -6  -6   8       58.79       62.78      6.05 o 
  -5  -6   8        8.03        9.24      4.04 o 
  -4  -6   8       90.92      102.49      6.22 o 
  -3  -6   8       25.83       29.34      3.14 o 
  -2  -6   8       57.16       52.54      8.72 o 
  -1  -6   8      637.45      621.05     14.84 o 
   0  -6   8       42.49       40.03      4.02 o 
   1  -6   8       39.08       41.66      7.62 o 
   2  -6   8      236.01      233.18      8.40 o 
   3  -6   8       43.11       49.11      6.86 o 
   4  -6   8       36.41       38.79      9.42 o 
   5  -6   8      183.99      180.03      8.55 o 
   6  -6   8       40.96       43.20      4.95 o 
   7  -6   8       21.36       20.13      7.66 o 
   8  -6   8        2.07        2.95      3.34 o 
   9  -6   8       63.34       53.78      6.75 o 
 -11  -5   8       63.23       69.31     11.90 o 
 -10  -5   8       20.37       16.78      9.95 o 
  -9  -5   8      115.24      111.16      6.16 o 
  -8  -5   8       94.27       90.75      6.01 o 
  -7  -5   8       74.17       67.06      5.84 o 
  -6  -5   8        4.03        4.46      2.28 o 
  -5  -5   8      153.83      165.61      8.11 o 
  -4  -5   8       23.90       27.79     10.63 o 
  -3  -5   8       95.67       84.92      2.18 o 
  -2  -5   8      545.31      512.68     18.25 o 
  -1  -5   8       80.07       74.40      3.00 o 
   0  -5   8      417.73      413.47     10.55 o 
   1  -5   8      401.61      427.98     10.90 o 
   2  -5   8     1043.94     1078.10     24.71 o 
   3  -5   8      218.99      238.05      8.02 o 
   4  -5   8       69.75       70.51      5.65 o 
   5  -5   8       84.37       87.38      7.66 o 
   6  -5   8       35.48       35.86     12.93 o 
   7  -5   8      175.53      188.76     10.95 o 
   8  -5   8       22.79       15.71      7.89 o 
   9  -5   8       77.32       86.23     10.41 o 
 -11  -4   8       54.16       61.12      6.74 o 
 -10  -4   8        8.07        6.81      4.96 o 
  -9  -4   8        1.19        0.88      2.00 o 
  -8  -4   8      112.43      113.16      5.87 o 
  -7  -4   8      594.98      593.87     17.91 o 
  -6  -4   8        5.88        4.80      2.39 o 
  -5  -4   8       97.46      104.38      5.76 o 
  -4  -4   8      593.17      578.59     12.13 o 
  -3  -4   8      266.65      274.58      9.35 o 
  -2  -4   8      276.96      263.99      5.89 o 
  -1  -4   8      125.98      114.96      2.89 o 
   0  -4   8      256.20      233.72      6.27 o 
   1  -4   8       68.45       72.42      3.95 o 
   2  -4   8      899.62      936.24     23.13 o 
   3  -4   8       91.69       93.88      5.71 o 
   4  -4   8      191.25      180.01      8.66 o 
   5  -4   8       43.41       45.17     14.88 o 
   6  -4   8       31.18       37.44     12.14 o 
   7  -4   8      112.58      100.85      6.90 o 
   8  -4   8        7.80        4.70     10.65 o 
   9  -4   8      196.80      190.14     11.69 o 
  10  -4   8        3.57        3.59      5.21 o 
 -11  -3   8       15.15        8.89      9.36 o 
 -10  -3   8       13.36       13.57      7.21 o 
  -9  -3   8       63.32       64.88      9.18 o 
  -8  -3   8       93.30       82.64      4.81 o 
  -7  -3   8     1192.12     1203.33     16.96 o 
  -6  -3   8      710.87      715.03     17.98 o 
  -5  -3   8       71.62       69.50      2.56 o 
  -4  -3   8      255.38      245.34      7.07 o 
  -3  -3   8        1.72        2.15      1.25 o 
  -2  -3   8        3.74        6.85      0.99 o 
  -1  -3   8       88.10       86.96      2.88 o 
   0  -3   8       99.45       92.27      4.64 o 
   1  -3   8     1298.37     1397.29     22.91 o 
   2  -3   8      524.39      504.09     14.45 o 
   3  -3   8       18.83       19.58      5.94 o 
   4  -3   8      176.87      174.64      8.51 o 
   5  -3   8      307.97      319.38     12.42 o 
   6  -3   8       24.40       23.58      7.70 o 
   7  -3   8       14.45       17.82      6.50 o 
   8  -3   8       12.93       14.06      5.58 o 
   9  -3   8       34.50       20.92     11.82 o 
  10  -3   8       40.48       37.20      7.86 o 
 -11  -2   8       32.88       32.58      6.40 o 
 -10  -2   8        7.57        7.56      6.38 o 
  -9  -2   8       36.33       29.61     10.02 o 
  -8  -2   8      254.84      272.25     20.25 o 
  -7  -2   8      175.18      168.21      6.11 o 
  -6  -2   8      347.37      328.86      9.94 o 
  -5  -2   8      840.66      782.63     32.11 o 
  -4  -2   8     1198.10     1098.29     64.82 o 
  -3  -2   8      333.85      327.07     11.23 o 
  -2  -2   8       12.67        9.93      0.94 o 
  -1  -2   8      209.50      202.92      6.55 o 
   0  -2   8      313.63      313.87      8.39 o 
   1  -2   8       41.11       43.56      5.54 o 
   2  -2   8      575.22      584.21     15.62 o 
   3  -2   8      468.17      443.63     13.09 o 
   4  -2   8       55.45       54.01      5.51 o 
   5  -2   8       73.13       71.63      8.10 o 
   6  -2   8       51.47       45.91      8.81 o 
   7  -2   8       41.11       39.25      6.19 o 
   8  -2   8       42.95       44.62      5.04 o 
   9  -2   8        8.32       16.39      7.71 o 
  10  -2   8       53.95       46.63     26.48 o 
 -12  -1   8       10.99        6.71      9.33 o 
 -11  -1   8       35.31       38.15     25.28 o 
 -10  -1   8       16.97       16.85      8.31 o 
  -9  -1   8       33.35       37.71      9.06 o 
  -8  -1   8      144.88      138.44      7.69 o 
  -7  -1   8       37.98       39.21      3.05 o 
  -6  -1   8      248.34      245.51     10.18 o 
  -5  -1   8      788.58      784.15     14.68 o 
  -4  -1   8      335.79      319.16      7.23 o 
  -3  -1   8      376.68      364.87     13.61 o 
  -2  -1   8       23.78       23.24      1.65 o 
  -1  -1   8        7.39       11.94      3.74 o 
   0  -1   8       70.38       54.24      3.38 o 
   1  -1   8      166.67      163.70      7.61 o 
   2  -1   8      230.18      240.20      9.04 o 
   3  -1   8      489.50      491.61     14.47 o 
   4  -1   8      118.78      120.96      6.95 o 
   5  -1   8       65.14       56.93      6.94 o 
   6  -1   8      230.31      209.28     10.33 o 
   7  -1   8      154.36      134.91      7.32 o 
   8  -1   8        7.29        6.76      3.26 o 
   9  -1   8       10.19        8.71      6.09 o 
  10  -1   8       34.23       35.93     19.76 o 
 -11   0   8       77.63       91.48     10.55 o 
 -10   0   8        1.04       -0.81      5.35 o 
  -9   0   8      302.57      314.21     13.91 o 
  -8   0   8       54.64       48.47      6.48 o 
  -7   0   8      115.62      109.27      6.82 o 
  -6   0   8     1157.33     1219.49     45.21 o 
  -5   0   8      969.88     1005.53     27.91 o 
  -4   0   8      377.07      408.61     14.32 o 
  -3   0   8      143.72      157.13      4.56 o 
  -2   0   8       16.73       19.71      2.49 o 
  -1   0   8      232.34      228.24      6.70 o 
   0   0   8       30.27       25.15      3.15 o 
   1   0   8      435.37      405.89     11.26 o 
   2   0   8        0.82        0.94      1.92 o 
   3   0   8      419.87      426.72     13.13 o 
   4   0   8      180.35      170.70      8.15 o 
   5   0   8       55.16       46.97      4.68 o 
   6   0   8       17.26       16.90      6.77 o 
   7   0   8       60.83       51.00     17.15 o 
   8   0   8        4.03        4.03      2.90 o 
   9   0   8       27.43       24.48     11.68 o 
  10   0   8        0.22       -0.44      3.92 o 
 -10   1   8       17.00       13.72     10.61 o 
  -9   1   8       33.01       34.86      5.75 o 
  -8   1   8      144.51      140.69     10.24 o 
  -7   1   8       37.90       39.65      5.50 o 
  -6   1   8      249.04      249.25     11.88 o 
  -5   1   8      789.36      792.34     52.32 o 
  -4   1   8      335.96      328.53     35.38 o 
  -3   1   8      376.02      382.82     12.74 o 
  -2   1   8       23.68       22.75      2.39 o 
  -1   1   8        7.43       11.66      3.52 o 
   0   1   8       70.54       54.84      3.15 o 
   1   1   8      166.12      161.02      6.95 o 
   2   1   8      229.82      237.84      8.68 o 
   3   1   8      489.26      477.54     13.76 o 
   4   1   8      118.92      115.79      6.92 o 
   5   1   8       65.55       58.37      5.72 o 
   6   1   8      230.74      193.41      8.70 o 
   7   1   8      154.23      141.20      7.68 o 
   8   1   8        7.23        8.04      3.13 o 
   9   1   8       10.26       10.62      5.54 o 
  10   1   8       34.37       38.98      8.34 o 
  -9   2   8       36.40       30.28      4.69 o 
  -8   2   8      255.16      261.58     12.07 o 
  -7   2   8      174.92      165.38      8.72 o 
  -6   2   8      347.46      316.00     12.40 o 
  -5   2   8      841.11      832.20     23.06 o 
  -4   2   8     1198.14     1168.32     25.02 o 
  -3   2   8      333.34      326.46      9.03 o 
  -2   2   8       12.65       11.25      3.98 o 
  -1   2   8      209.67      210.16      7.01 o 
   0   2   8      312.68      328.55      9.34 o 
   1   2   8       41.02       39.98      3.62 o 
   2   2   8      575.36      574.92     15.91 o 
   3   2   8      468.00      451.31     13.15 o 
   4   2   8       55.49       53.66      4.94 o 
   5   2   8       73.19       64.98      5.82 o 
   6   2   8       51.58       50.88     13.51 o 
   7   2   8       41.22       34.61     13.65 o 
   8   2   8       42.95       50.18      9.45 o 
   9   2   8        8.25       13.38      6.24 o 
  10   2   8       54.02       67.86     10.02 o 
  -9   3   8       63.17       56.86      6.30 o 
  -8   3   8       93.04       87.42      5.49 o 
  -7   3   8     1193.13     1172.32     91.84 o 
  -6   3   8      711.51      711.39     20.38 o 
  -5   3   8       71.55       74.69      6.07 o 
  -4   3   8      254.88      236.35     10.99 o 
  -3   3   8        1.62        1.75      1.40 o 
  -2   3   8        3.66        5.44      3.40 o 
  -1   3   8       87.95       93.62      6.67 o 
   0   3   8       99.63       99.58      7.43 o 
   1   3   8     1297.08     1397.10     30.51 o 
   2   3   8      523.52      497.82     14.92 o 
   3   3   8       18.81       19.89      5.54 o 
   4   3   8      176.54      165.69      7.84 o 
   5   3   8      307.48      297.16     12.11 o 
   6   3   8       24.41       23.47      7.58 o 
   7   3   8       14.39       17.67      6.87 o 
   8   3   8       12.89       12.51      6.75 o 
   9   3   8       34.48       25.97     10.73 o 
  10   3   8       40.43       26.25     13.47 o 
  -8   4   8      112.31      108.94      8.63 o 
  -7   4   8      594.63      593.20     30.04 o 
  -6   4   8        5.87        3.12      2.94 o 
  -5   4   8       97.60       98.00      5.05 o 
  -4   4   8      592.79      599.29     18.79 o 
  -3   4   8      266.74      282.63     10.72 o 
  -2   4   8      277.86      283.58     10.22 o 
  -1   4   8      126.02      119.86      5.18 o 
   0   4   8      256.24      251.68     10.18 o 
   1   4   8       68.69       73.36      6.19 o 
   2   4   8      899.07      941.00     22.54 o 
   3   4   8       91.43       93.96      5.77 o 
   4   4   8      191.19      189.23      8.74 o 
   5   4   8       43.49       45.99      7.44 o 
   6   4   8       31.09       31.74      5.40 o 
   7   4   8      112.62      113.93      8.77 o 
   8   4   8        7.85        7.65      3.57 o 
   9   4   8      196.73      209.86     10.65 o 
  10   4   8        3.58        3.78      4.18 o 
  -8   5   8       94.23       80.63      7.57 o 
  -7   5   8       74.48       64.79      7.49 o 
  -6   5   8        4.00        6.49      4.54 o 
  -5   5   8      153.87      157.75     12.33 o 
  -4   5   8       23.87       29.58     12.44 o 
  -3   5   8       95.56       89.16      5.54 o 
  -2   5   8      545.79      559.99     24.01 o 
  -1   5   8       79.94       73.50     14.29 o 
   0   5   8      417.54      428.74     14.16 o 
   1   5   8      401.47      426.19     16.18 o 
   2   5   8     1044.12     1056.23     31.76 o 
   3   5   8      219.31      223.63     10.62 o 
   4   5   8       69.53       69.80      5.05 o 
   5   5   8       84.53       83.57      7.54 o 
   6   5   8       35.56       34.19     12.31 o 
   7   5   8      175.74      182.14      8.76 o 
   8   5   8       22.77       16.11      8.09 o 
   9   5   8       77.43       88.51      9.63 o 
  -7   6   8       54.86       54.35      6.38 o 
  -6   6   8       58.94       59.03      8.11 o 
  -5   6   8        8.12       10.25      6.98 o 
  -4   6   8       90.89      108.19     11.03 o 
  -3   6   8       25.79       31.99     13.60 o 
  -2   6   8       57.15       54.33      3.30 o 
  -1   6   8      637.27      642.47     19.56 o 
   0   6   8       42.56       42.62      4.07 o 
   1   6   8       39.23       38.54      4.22 o 
   2   6   8      236.34      229.22     10.59 o 
   3   6   8       43.10       46.33      5.79 o 
   4   6   8       36.65       36.91     17.28 o 
   5   6   8      183.79      182.90     10.01 o 
   6   6   8       41.03       46.38      6.91 o 
   7   6   8       21.24       23.75     10.19 o 
   9   6   8       63.15       57.08      9.33 o 
  -7   7   8       81.56       78.98      8.03 o 
  -6   7   8        6.23       11.03      8.44 o 
  -5   7   8      125.28      134.28     10.57 o 
  -4   7   8       20.70       15.17     10.73 o 
  -3   7   8      488.43      466.52     32.15 o 
  -2   7   8      607.73      591.44     30.04 o 
  -1   7   8      163.82      152.91     13.93 o 
   0   7   8      383.49      401.53     13.85 o 
   1   7   8      243.71      238.51     10.30 o 
   2   7   8      188.16      185.18      8.27 o 
   3   7   8       24.70       21.67     10.64 o 
   4   7   8       27.43       24.65     12.20 o 
   5   7   8       38.26       43.37      6.71 o 
   6   7   8       33.70       34.12     18.69 o 
   7   7   8       55.41       49.94     19.52 o 
   8   7   8       27.46       25.51     17.62 o 
  -6   8   8       42.40       37.26      6.11 o 
  -5   8   8       17.25        9.00      9.27 o 
  -4   8   8       33.90       26.36     17.14 o 
  -3   8   8       46.64       38.21     20.55 o 
  -2   8   8      328.79      304.50     22.28 o 
  -1   8   8       13.15       21.28     14.71 o 
   0   8   8       60.16       72.06     31.93 o 
   1   8   8      170.38      166.87      8.38 o 
   2   8   8        0.06        2.53      2.96 o 
   3   8   8      222.23      236.96     11.15 o 
   4   8   8      119.35      118.85      9.81 o 
   5   8   8       83.40       84.40      8.61 o 
   6   8   8       15.12       17.66     11.57 o 
   7   8   8        5.78        8.40      5.12 o 
   8   8   8      113.09      124.18      9.27 o 
  -6   9   8       59.05       51.81      7.19 o 
  -5   9   8       43.50       40.37      7.27 o 
  -4   9   8       23.00       17.49     12.87 o 
  -3   9   8       42.64       36.42     26.01 o 
  -2   9   8       23.47       23.39     11.84 o 
  -1   9   8       14.20       16.47      9.98 o 
   0   9   8       28.61       35.12     19.85 o 
   1   9   8       78.25       75.60     35.72 o 
   2   9   8       21.12       23.72      3.75 o 
   3   9   8       80.07       76.81      6.49 o 
   4   9   8       26.53       25.37     15.09 o 
   5   9   8      104.21      103.17      9.10 o 
   6   9   8      105.33      101.96      8.26 o 
   7   9   8        9.59        8.21      7.56 o 
  -5  10   8      167.96      171.43     13.14 o 
  -4  10   8        9.14       12.01      6.27 o 
  -3  10   8        2.05        2.33      7.06 o 
  -2  10   8        4.89        6.95      6.41 o 
  -1  10   8       34.62       31.12     15.36 o 
   0  10   8      101.27       88.45     37.75 o 
   1  10   8        4.72        8.60      5.92 o 
   2  10   8       10.43       10.90      8.14 o 
   3  10   8      390.37      389.02     24.15 o 
   4  10   8       32.48       33.29      5.56 o 
   5  10   8      122.46      115.67      8.54 o 
   6  10   8       13.94        9.23      7.80 o 
  -4  11   8      106.45      100.94     11.22 o 
  -3  11   8       24.92       27.77     26.63 o 
  -2  11   8       19.81       19.52     15.41 o 
  -1  11   8      138.47      127.65     13.44 o 
   0  11   8       83.24       93.48     12.38 o 
   1  11   8        3.10        1.65      2.81 o 
   2  11   8       24.94       25.28     25.90 o 
   3  11   8       25.42       17.20     10.55 o 
   4  11   8       67.14       60.03     52.48 o 
  -4  12   8        5.49        1.97      4.30 o 
  -3  12   8       20.11       20.20     23.20 o 
  -2  12   8       54.43       64.25     10.65 o 
  -1  12   8       18.05       14.57      8.03 o 
   0  12   8       12.11       11.33     13.22 o 
   1  12   8        0.31        0.59      5.27 o 
   2  12   8       19.94       13.03     18.22 o 
   3  12   8      141.54      139.82     17.66 o 
  -3 -12   9      124.04      145.28      8.91 o 
  -2 -12   9       21.86       20.36     16.60 o 
  -1 -12   9       12.86       11.27      5.67 o 
   0 -12   9       35.61       39.11      7.68 o 
   1 -12   9        6.03        5.24      3.69 o 
  -5 -11   9       23.14       15.40     11.23 o 
  -4 -11   9       44.94       29.44     16.60 o 
  -3 -11   9       24.84       18.08     12.35 o 
  -2 -11   9       58.05       70.55      8.59 o 
  -1 -11   9       56.38       54.10      6.85 o 
   0 -11   9       48.82       51.16      6.86 o 
   1 -11   9       14.55       13.28      5.47 o 
   2 -11   9       58.93       60.91      5.19 o 
   3 -11   9      114.39      116.43      6.97 o 
  -7 -10   9       45.95       41.17      6.25 o 
  -6 -10   9       37.30       41.36      9.48 o 
  -5 -10   9       13.07       17.99      9.69 o 
  -4 -10   9        1.69        2.45      3.17 o 
  -3 -10   9       52.17       40.33      8.47 o 
  -2 -10   9       46.03       39.92     14.21 o 
  -1 -10   9       49.10       43.61      6.61 o 
   0 -10   9        2.02        2.10      2.53 o 
   1 -10   9        0.56        1.46      2.42 o 
   2 -10   9        8.68       10.16      4.85 o 
   3 -10   9      120.87      114.09      8.28 o 
   4 -10   9       16.27       16.81      6.37 o 
   5 -10   9       34.80       29.25     15.34 o 
  -8  -9   9       10.75        8.31      4.36 o 
  -7  -9   9       27.39       14.25      9.86 o 
  -6  -9   9       97.03       94.13      8.75 o 
  -5  -9   9       72.88       86.21     10.19 o 
  -4  -9   9       29.33       26.13     12.07 o 
  -3  -9   9        9.79        7.79      6.58 o 
  -2  -9   9        1.94        2.69      2.14 o 
  -1  -9   9       33.08       32.07      4.68 o 
   0  -9   9       35.11       35.97      5.75 o 
   1  -9   9       15.38       16.01      4.95 o 
   2  -9   9        0.21        1.99      1.89 o 
   3  -9   9       48.75       50.67      5.86 o 
   4  -9   9      157.53      153.88      6.89 o 
   5  -9   9       55.24       51.53     19.26 o 
   6  -9   9       56.76       63.84      7.02 o 
  -9  -8   9       32.49       36.39     11.55 o 
  -8  -8   9        6.32        6.59      5.49 o 
  -7  -8   9        2.67        2.34      2.32 o 
  -6  -8   9        2.67        3.08      2.08 o 
  -5  -8   9       24.25       21.32      8.78 o 
  -4  -8   9        1.44        1.38      2.71 o 
  -3  -8   9       46.01       53.67      8.82 o 
  -2  -8   9       67.60       58.10      6.06 o 
  -1  -8   9      194.13      175.15      6.37 o 
   0  -8   9      368.13      350.54      9.63 o 
   1  -8   9        2.80        1.72      2.76 o 
   2  -8   9       67.01       67.29      5.28 o 
   3  -8   9       76.62       77.01      7.88 o 
   4  -8   9        6.45        8.17      3.43 o 
   5  -8   9       13.02       12.95      4.41 o 
   6  -8   9        9.53       11.60      5.96 o 
   7  -8   9        9.80        7.71      4.03 o 
  -9  -7   9       25.04       21.10     16.71 o 
  -8  -7   9       85.09       82.94      6.06 o 
  -7  -7   9       11.37       10.31      5.21 o 
  -6  -7   9       41.74       35.59      6.38 o 
  -5  -7   9       46.26       54.89      6.59 o 
  -4  -7   9      145.78      151.45      7.77 o 
  -3  -7   9        0.94        2.47      2.48 o 
  -2  -7   9        6.92       12.14      4.29 o 
  -1  -7   9      421.69      422.32     14.64 o 
   0  -7   9       40.14       39.56      5.48 o 
   1  -7   9      122.71      121.32      5.65 o 
   2  -7   9       21.44       24.12      7.19 o 
   3  -7   9        2.73        5.13      2.25 o 
   4  -7   9        7.92        7.84      2.82 o 
   5  -7   9        6.08        5.09      2.79 o 
   6  -7   9        3.58        5.04      2.97 o 
   7  -7   9      160.41      175.36      9.41 o 
   8  -7   9       24.24       24.33     24.07 o 
 -10  -6   9       42.48       46.26     11.29 o 
  -9  -6   9       91.75      104.27      8.71 o 
  -8  -6   9       51.52       44.20     23.87 o 
  -7  -6   9       41.92       44.73      6.22 o 
  -6  -6   9       33.30       36.81      6.16 o 
  -5  -6   9       22.56       22.52     10.11 o 
  -4  -6   9       12.44       12.27      6.15 o 
  -3  -6   9        4.99        6.89      2.77 o 
  -2  -6   9       93.99       81.24      3.71 o 
  -1  -6   9      279.80      301.62      8.92 o 
   0  -6   9      229.51      236.07      8.83 o 
   1  -6   9      160.28      173.77      7.05 o 
   2  -6   9      353.03      362.87     12.61 o 
   3  -6   9       23.41       25.01      7.24 o 
   4  -6   9       61.59       58.96      4.91 o 
   5  -6   9      306.36      308.08      9.15 o 
   6  -6   9       27.49       28.59     11.73 o 
   7  -6   9       91.30       97.38      8.71 o 
   8  -6   9       23.96       23.69     13.22 o 
 -10  -5   9       28.28       25.90     18.45 o 
  -9  -5   9       13.52       13.79     10.27 o 
  -8  -5   9       59.18       63.15      7.67 o 
  -7  -5   9       13.55       12.22      5.33 o 
  -6  -5   9        9.93        8.35      4.95 o 
  -5  -5   9      149.03      136.59      6.54 o 
  -4  -5   9      171.88      167.13      8.10 o 
  -3  -5   9       53.13       52.88      4.98 o 
  -2  -5   9       18.31       24.05      2.54 o 
  -1  -5   9       61.99       56.21      3.46 o 
   0  -5   9       70.74       65.66      4.14 o 
   1  -5   9      428.18      432.27     11.19 o 
   2  -5   9       21.27       24.26      5.89 o 
   3  -5   9       15.84       15.78      4.76 o 
   4  -5   9       90.33       83.87      6.51 o 
   5  -5   9       29.04       33.27     11.76 o 
   6  -5   9        1.29        0.88      1.97 o 
   7  -5   9       28.01       23.87     13.02 o 
   8  -5   9       26.37       28.53     18.51 o 
 -11  -4   9       62.01       67.96      7.02 o 
 -10  -4   9       10.72        9.84      6.31 o 
  -9  -4   9        1.30        2.12      2.31 o 
  -8  -4   9        4.86        3.70      4.79 o 
  -7  -4   9       59.80       68.56      5.50 o 
  -6  -4   9      258.79      236.75     10.18 o 
  -5  -4   9      401.69      402.36     15.08 o 
  -4  -4   9       92.79       99.98      5.82 o 
  -3  -4   9      563.14      566.33     15.70 o 
  -2  -4   9      135.32      127.11      3.65 o 
  -1  -4   9      127.74      124.47      4.20 o 
   0  -4   9       80.62       78.08      3.86 o 
   1  -4   9      234.68      225.82      7.73 o 
   2  -4   9       81.37       71.50      7.90 o 
   3  -4   9      844.74      838.47     21.13 o 
   4  -4   9      295.44      290.99     12.71 o 
   5  -4   9       55.84       60.26     15.60 o 
   6  -4   9       88.80       98.37      7.55 o 
   7  -4   9       39.49       31.99      5.63 o 
   8  -4   9       15.54       15.18      7.16 o 
   9  -4   9       54.66       67.43      8.17 o 
 -11  -3   9       51.98       64.93      8.91 o 
 -10  -3   9       42.51       50.01      8.17 o 
  -9  -3   9        1.28        1.21      3.01 o 
  -8  -3   9        3.84        5.74      3.83 o 
  -7  -3   9      169.02      177.46     11.22 o 
  -6  -3   9       56.18       62.02      4.43 o 
  -5  -3   9      353.57      332.28     10.22 o 
  -4  -3   9      638.60      648.69     17.20 o 
  -3  -3   9      658.14      647.20     16.31 o 
  -2  -3   9      599.61      581.43     21.45 o 
  -1  -3   9        2.84        1.90      1.08 o 
   0  -3   9       41.49       40.33      3.96 o 
   1  -3   9      737.99      763.23     22.10 o 
   2  -3   9       46.94       37.38      5.95 o 
   3  -3   9      393.98      395.13     15.07 o 
   4  -3   9       39.87       37.08      8.64 o 
   5  -3   9        5.93        4.57      2.26 o 
   6  -3   9       49.06       42.20     12.41 o 
   7  -3   9       48.35       51.04      7.21 o 
   8  -3   9       19.08       19.81     12.27 o 
   9  -3   9       12.08       12.15      8.63 o 
 -11  -2   9        2.75        1.92      3.24 o 
 -10  -2   9       21.53       23.53     13.80 o 
  -9  -2   9       27.65       31.15     17.40 o 
  -8  -2   9       97.26       98.66      8.09 o 
  -7  -2   9      176.44      170.50      9.47 o 
  -6  -2   9      100.37       97.42      4.19 o 
  -5  -2   9      289.97      284.05     13.43 o 
  -4  -2   9      619.08      613.95     15.77 o 
  -3  -2   9      145.92      142.77      6.52 o 
  -2  -2   9       66.34       67.91      2.20 o 
  -1  -2   9       37.77       36.20      2.70 o 
   0  -2   9      143.50      141.82      5.52 o 
   1  -2   9      504.02      506.64     14.43 o 
   2  -2   9      324.05      320.61     11.12 o 
   3  -2   9      356.54      365.89     12.59 o 
   4  -2   9       33.94       34.73      9.49 o 
   5  -2   9       12.92       18.25      7.04 o 
   6  -2   9       31.75       24.75      9.22 o 
   7  -2   9       68.61       68.49      6.40 o 
   8  -2   9       25.55       12.89      8.68 o 
   9  -2   9       26.84       31.02      7.06 o 
 -11  -1   9       33.03       24.09     32.04 o 
 -10  -1   9       11.84       14.01      9.90 o 
  -9  -1   9      176.29      175.29     11.38 o 
  -8  -1   9      224.22      215.68     10.21 o 
  -7  -1   9       53.19       55.60      7.40 o 
  -6  -1   9      118.85      123.35      7.96 o 
  -5  -1   9       86.52       83.62      8.22 o 
  -4  -1   9      291.67      268.92      7.44 o 
  -3  -1   9      416.09      386.44     10.26 o 
  -2  -1   9       28.93       20.67      5.09 o 
  -1  -1   9       38.10       38.31      2.76 o 
   0  -1   9       16.60       16.70      5.45 o 
   1  -1   9      286.91      273.01     10.10 o 
   2  -1   9      117.57      113.46      6.37 o 
   3  -1   9       85.52       80.57      6.28 o 
   4  -1   9       43.79       41.23     12.77 o 
   5  -1   9      294.95      286.19     13.75 o 
   6  -1   9        6.22        4.86      3.02 o 
   7  -1   9        8.77        8.97      5.20 o 
   8  -1   9        4.85        7.01      4.01 o 
   9  -1   9        2.72        3.35      3.04 o 
 -10   0   9       55.52       60.25      6.02 o 
  -9   0   9        2.53        1.82      1.71 o 
  -8   0   9      142.19      156.56      8.14 o 
  -7   0   9      398.75      382.52     15.82 o 
  -6   0   9      785.21      793.13     34.69 o 
  -5   0   9      409.80      422.50     15.86 o 
  -4   0   9        0.08        0.76      3.99 o 
  -3   0   9       62.97       56.13      3.33 o 
  -2   0   9       28.79       34.37      1.98 o 
  -1   0   9       46.80       38.68      3.09 o 
   0   0   9       12.27       13.42      4.56 o 
   1   0   9       59.28       64.89      4.67 o 
   2   0   9      141.54      135.73      7.00 o 
   3   0   9       71.04       73.05      5.95 o 
   4   0   9      575.89      581.79     16.61 o 
   5   0   9      139.19      116.57      6.71 o 
   6   0   9        0.30        3.76      2.87 o 
   7   0   9        4.33        6.03      3.48 o 
   8   0   9      114.39      106.19      6.79 o 
   9   0   9       61.24       61.16      9.75 o 
 -10   1   9       11.92       10.38     11.82 o 
  -9   1   9      175.94      172.74      8.01 o 
  -8   1   9      224.68      225.66      9.46 o 
  -7   1   9       53.37       50.26      5.85 o 
  -6   1   9      118.63      116.68      7.04 o 
  -5   1   9       86.54       79.97      5.50 o 
  -4   1   9      291.76      297.90     12.53 o 
  -3   1   9      415.98      382.05     11.45 o 
  -2   1   9       28.79       24.30      2.72 o 
  -1   1   9       38.15       39.11      3.04 o 
   0   1   9       16.48       17.86      6.96 o 
   1   1   9      286.57      279.63      9.57 o 
   2   1   9      118.06      115.13      6.35 o 
   3   1   9       85.66       82.04      5.18 o 
   4   1   9       43.76       45.30     11.91 o 
   5   1   9      294.63      276.03     12.14 o 
   6   1   9        6.15        6.83      3.23 o 
   7   1   9        8.78       10.37      4.70 o 
   8   1   9        4.80        5.53      3.35 o 
   9   1   9        2.68        4.16      3.01 o 
  -9   2   9       27.75       29.28     19.23 o 
  -8   2   9       97.14       96.96      6.40 o 
  -7   2   9      176.30      171.21      8.34 o 
  -6   2   9      100.39      101.73      7.56 o 
  -5   2   9      290.21      273.54     10.77 o 
  -4   2   9      619.57      566.92     17.83 o 
  -3   2   9      145.99      128.65      6.27 o 
  -2   2   9       66.03       65.57      3.86 o 
  -1   2   9       37.90       40.72      3.58 o 
   0   2   9      143.62      143.93      6.68 o 
   1   2   9      504.15      487.48     13.45 o 
   2   2   9      324.85      313.42     10.62 o 
   3   2   9      356.45      336.93     11.44 o 
   4   2   9       34.03       34.12     10.49 o 
   5   2   9       12.92       16.72      6.46 o 
   6   2   9       31.52       22.24      8.05 o 
   7   2   9       68.29       68.33      6.95 o 
   8   2   9       25.45       16.10      8.98 o 
   9   2   9       26.85       25.85     12.93 o 
  -9   3   9        1.32        0.81      2.43 o 
  -8   3   9        3.90        5.52      6.03 o 
  -7   3   9      169.61      153.18     11.06 o 
  -6   3   9       56.63       56.04      4.07 o 
  -5   3   9      353.74      338.29     12.36 o 
  -4   3   9      639.04      663.87     20.64 o 
  -3   3   9      659.27      654.70     19.49 o 
  -2   3   9      599.48      613.18     18.55 o 
  -1   3   9        2.87        2.08      2.32 o 
   0   3   9       41.55       41.91      5.12 o 
   1   3   9      737.36      779.32     19.03 o 
   2   3   9       46.95       44.92     13.27 o 
   3   3   9      394.82      404.24     14.78 o 
   4   3   9       40.09       35.38      9.94 o 
   5   3   9        5.94        5.06      2.57 o 
   6   3   9       49.00       46.39      9.48 o 
   7   3   9       48.60       49.46      7.08 o 
   8   3   9       19.25       19.06      7.39 o 
   9   3   9       12.05       11.85      5.99 o 
  -8   4   9        4.82        3.30      2.73 o 
  -7   4   9       59.83       70.01      9.87 o 
  -6   4   9      259.16      239.44     17.09 o 
  -5   4   9      402.40      385.81     23.29 o 
  -4   4   9       92.61       92.28     11.29 o 
  -3   4   9      563.41      571.71     17.90 o 
  -2   4   9      135.40      137.70      7.42 o 
  -1   4   9      127.34      137.34      7.92 o 
   0   4   9       80.69       77.56      5.19 o 
   1   4   9      234.62      247.82      9.86 o 
   2   4   9       82.05       70.15      5.24 o 
   3   4   9      845.40      838.51     21.53 o 
   4   4   9      295.55      291.04     12.75 o 
   5   4   9       55.72       53.84      6.95 o 
   6   4   9       88.75       89.16      9.53 o 
   7   4   9       39.44       33.01     12.59 o 
   8   4   9       15.51       13.13      7.94 o 
   9   4   9       54.70       59.62      9.28 o 
  -8   5   9       59.38       50.32      6.90 o 
  -7   5   9       13.45       15.09     11.68 o 
  -6   5   9        9.96        9.38      5.73 o 
  -5   5   9      149.29      155.88     12.93 o 
  -4   5   9      171.69      157.62     11.84 o 
  -3   5   9       53.24       46.39      5.45 o 
  -2   5   9       18.39       22.77      4.95 o 
  -1   5   9       61.81       56.41      4.04 o 
   0   5   9       70.85       60.46      7.10 o 
   1   5   9      427.88      442.69     15.69 o 
   2   5   9       21.24       22.27      9.04 o 
   3   5   9       15.80       16.35      7.21 o 
   4   5   9       90.41       90.83      5.88 o 
   5   5   9       29.09       32.23     10.59 o 
   6   5   9        1.31        1.17      2.75 o 
   7   5   9       28.12       23.42     11.60 o 
   8   5   9       26.25       28.04     13.45 o 
   9   5   9       69.80       87.22      9.68 o 
  -7   6   9       41.70       39.18      6.41 o 
  -6   6   9       33.21       29.45     21.28 o 
  -5   6   9       22.48       24.74     11.30 o 
  -4   6   9       12.58       13.47      6.65 o 
  -3   6   9        4.96        8.44      5.00 o 
  -2   6   9       94.11       87.72     19.04 o 
  -1   6   9      279.19      294.46     10.62 o 
   0   6   9      229.25      231.71     11.57 o 
   1   6   9      159.51      175.70     13.53 o 
   2   6   9      352.57      352.04     17.11 o 
   3   6   9       23.34       25.15     11.81 o 
   4   6   9       61.82       58.92      6.99 o 
   5   6   9      306.85      317.34     19.13 o 
   6   6   9       27.49       32.20      6.30 o 
   7   6   9       91.37      103.30      8.93 o 
   8   6   9       23.98       19.45     15.40 o 
  -7   7   9       11.32        7.71     12.68 o 
  -6   7   9       41.88       38.69     18.06 o 
  -5   7   9       45.95       52.94      7.76 o 
  -4   7   9      145.65      131.03     22.33 o 
  -3   7   9        0.92        3.65      4.62 o 
  -2   7   9        6.86       15.39     14.22 o 
  -1   7   9      421.72      437.86     27.04 o 
   0   7   9       40.09       33.93      4.15 o 
   1   7   9      122.75      121.72      7.92 o 
   2   7   9       21.37       21.17      8.99 o 
   3   7   9        2.78        4.22      3.40 o 
   4   7   9        7.97        6.94      3.33 o 
   5   7   9        6.12        3.51      4.95 o 
   6   7   9        3.61        4.86      6.67 o 
   7   7   9      160.34      179.78     11.11 o 
   8   7   9       24.20       23.54     17.92 o 
  -5   8   9       24.19       23.93     21.96 o 
  -4   8   9        1.45        1.05      3.22 o 
  -3   8   9       45.92       53.70     24.44 o 
  -2   8   9       67.71       59.62     24.88 o 
  -1   8   9      194.29      183.28     17.25 o 
   0   8   9      368.20      352.09     27.50 o 
   1   8   9        2.79        0.62      6.11 o 
   2   8   9       67.18       64.70      5.71 o 
   3   8   9       76.77       74.41      8.19 o 
   4   8   9        6.44        7.81      6.03 o 
   5   8   9       13.06       11.24      8.55 o 
   6   8   9        9.51        9.74      8.37 o 
   7   8   9        9.77        7.16      5.25 o 
  -6   9   9       96.98       93.34      9.76 o 
  -5   9   9       72.72       75.68     11.11 o 
  -4   9   9       29.17       23.88     17.47 o 
  -3   9   9        9.67        7.57      5.89 o 
  -2   9   9        1.90        3.00      5.62 o 
  -1   9   9       33.04       35.99     23.85 o 
   0   9   9       35.07       32.96     20.31 o 
   1   9   9       15.26       21.88     15.03 o 
   2   9   9        0.21        3.03      4.52 o 
   3   9   9       48.69       44.07     33.53 o 
   4   9   9      157.58      149.15      9.37 o 
   5   9   9       55.27       56.04      7.21 o 
   6   9   9       56.87       54.98     11.87 o 
  -5  10   9       13.04       13.09     13.74 o 
  -3  10   9       52.16       40.05     31.69 o 
  -2  10   9       46.07       39.99     24.01 o 
  -1  10   9       49.35       39.86     27.55 o 
   0  10   9        2.01        2.57      4.27 o 
   1  10   9        0.57        2.24      3.57 o 
   2  10   9        8.58        8.17      6.41 o 
   3  10   9      120.33      118.70     15.17 o 
   4  10   9       16.14        8.06      7.30 o 
   5  10   9       34.65       35.18     30.64 o 
  -4  11   9       44.96       34.99      7.60 o 
  -3  11   9       24.81       18.04     22.42 o 
  -2  11   9       57.98       61.41     10.84 o 
  -1  11   9       56.20       44.80     27.63 o 
   0  11   9       48.74       39.37     37.42 o 
   1  11   9       14.60       16.25     14.79 o 
   2  11   9       59.00       48.29     41.40 o 
   3  11   9      114.17      113.22     15.22 o 
  -3  12   9      124.11      135.04     13.55 o 
  -2  12   9       21.86       19.04     20.66 o 
  -1  12   9       12.80       10.46     15.12 o 
   0  12   9       35.62       30.45     30.07 o 
   1  12   9        6.05        8.73     11.03 o 
  -3 -11  10        9.86        9.51      6.71 o 
  -2 -11  10       11.69        9.66      5.34 o 
  -1 -11  10       55.24       57.86      7.66 o 
   0 -11  10        3.12        3.32      3.81 o 
   1 -11  10       64.29       69.28      7.85 o 
   2 -11  10      116.52      127.79     15.74 o 
  -5 -10  10       14.04       11.21     10.52 o 
  -4 -10  10        6.80        3.99      3.75 o 
  -3 -10  10       65.79       73.06      6.56 o 
  -2 -10  10       13.09       16.37      7.89 o 
  -1 -10  10        2.69        2.02      3.10 o 
   0 -10  10       21.40       18.02      8.27 o 
   1 -10  10        0.86        2.21      2.80 o 
   2 -10  10       59.15       54.37      5.18 o 
   3 -10  10      149.79      166.87      9.59 o 
   4 -10  10       42.63       49.64      6.47 o 
  -7  -9  10        5.52        3.35      4.47 o 
  -6  -9  10       51.97       64.41      6.08 o 
  -5  -9  10       16.14       19.69      6.86 o 
  -4  -9  10       38.28       41.86     11.46 o 
  -3  -9  10       69.21       80.29      6.35 o 
  -2  -9  10       24.92       24.23     11.38 o 
  -1  -9  10       50.78       53.78     18.55 o 
   0  -9  10      111.01      109.19      7.30 o 
   1  -9  10       11.11        8.23      3.67 o 
   2  -9  10        4.66        4.92      2.59 o 
   3  -9  10       48.44       48.88      5.86 o 
   4  -9  10       29.74       30.39      6.08 o 
   5  -9  10        8.86        7.96      3.57 o 
  -8  -8  10       14.82        7.38      9.86 o 
  -7  -8  10       13.06       15.65     10.52 o 
  -6  -8  10       22.52       24.36     11.28 o 
  -5  -8  10       28.41       23.22     15.11 o 
  -4  -8  10       29.69       28.84     14.84 o 
  -3  -8  10        6.17        6.45      3.58 o 
  -2  -8  10       34.98       31.20     11.25 o 
  -1  -8  10       26.79       21.95      9.61 o 
   0  -8  10      117.39      120.19      7.22 o 
   1  -8  10       89.53       97.56      5.51 o 
   2  -8  10      124.01      124.69      6.16 o 
   3  -8  10       56.10       51.63     15.92 o 
   4  -8  10       45.65       43.77      8.28 o 
   5  -8  10        8.98       10.00      5.41 o 
   6  -8  10       12.00        8.42      5.61 o 
  -8  -7  10       20.03       17.28     16.58 o 
  -7  -7  10      110.19      126.84      9.36 o 
  -6  -7  10        1.34        2.52      2.02 o 
  -5  -7  10       33.88       31.98     12.52 o 
  -4  -7  10        5.59        6.25      3.50 o 
  -3  -7  10       16.98       19.70      8.25 o 
  -2  -7  10       13.98        8.99      4.11 o 
  -1  -7  10       89.73       87.42      6.72 o 
   0  -7  10       88.46       86.58      5.20 o 
   1  -7  10      101.65      105.05      5.92 o 
   2  -7  10       77.15       77.90      6.30 o 
   3  -7  10       61.40       66.81      6.79 o 
   4  -7  10       84.16       80.43      6.42 o 
   5  -7  10       78.66       90.34      6.49 o 
   6  -7  10        0.55        1.13      3.42 o 
   7  -7  10       71.76       71.04      7.91 o 
  -9  -6  10        5.61        4.33      3.94 o 
  -8  -6  10      185.17      242.50     12.43 o 
  -7  -6  10        6.78        8.29      4.44 o 
  -6  -6  10       70.73       67.63      5.31 o 
  -5  -6  10       32.02       22.21     11.75 o 
  -4  -6  10        9.93        9.57      3.98 o 
  -3  -6  10       38.40       30.77     12.34 o 
  -2  -6  10      165.44      144.29      7.03 o 
  -1  -6  10      105.64       93.19      5.93 o 
   0  -6  10       12.28        8.24      3.32 o 
   1  -6  10       47.76       48.95      4.57 o 
   2  -6  10       90.04       89.31      5.82 o 
   3  -6  10       61.94       64.99      6.28 o 
   4  -6  10       74.13       71.18      5.64 o 
   5  -6  10      172.24      167.91      7.28 o 
   6  -6  10       20.29       20.09     11.09 o 
   7  -6  10       16.31       17.58      8.96 o 
 -10  -5  10       38.40       49.02      9.35 o 
  -9  -5  10       78.34      107.58      8.97 o 
  -8  -5  10        0.68        2.02      3.40 o 
  -7  -5  10       41.45       44.11     21.48 o 
  -6  -5  10       39.42       37.68      5.68 o 
  -5  -5  10        3.23        5.18      2.38 o 
  -4  -5  10       90.07       87.35      5.47 o 
  -3  -5  10      204.93      181.40      8.62 o 
  -2  -5  10       26.04       28.34      9.57 o 
  -1  -5  10      288.94      269.62     12.19 o 
   0  -5  10       27.33       27.81      7.18 o 
   1  -5  10       97.58      107.61      5.31 o 
   2  -5  10       26.13       30.05     10.18 o 
   3  -5  10      131.42      142.33      6.63 o 
   4  -5  10       70.69       68.58      7.77 o 
   5  -5  10       28.13       23.22      9.19 o 
   6  -5  10      219.05      233.04      9.71 o 
   7  -5  10      136.46      138.30     11.06 o 
   8  -5  10       10.59        8.48      6.56 o 
 -10  -4  10       48.21       60.93      8.85 o 
  -9  -4  10        8.38       13.65      8.95 o 
  -8  -4  10       12.95       16.44      8.05 o 
  -7  -4  10        8.19       11.83      4.88 o 
  -6  -4  10      121.49      124.80     10.98 o 
  -5  -4  10      188.71      190.97      8.52 o 
  -4  -4  10       33.32       31.11      4.26 o 
  -3  -4  10      445.83      403.14     15.38 o 
  -2  -4  10      195.83      199.78      9.39 o 
  -1  -4  10      395.97      391.29     13.16 o 
   0  -4  10      128.47      132.07      5.43 o 
   1  -4  10       40.08       34.61      8.97 o 
   2  -4  10      256.23      257.82     11.87 o 
   3  -4  10       91.50       90.34      7.04 o 
   4  -4  10      176.72      160.11      8.45 o 
   5  -4  10        4.23        7.82      3.51 o 
   6  -4  10       39.04       30.49     14.39 o 
   7  -4  10       89.16       96.97     10.17 o 
   8  -4  10      131.47      147.40     11.25 o 
 -10  -3  10       54.90       61.42      7.38 o 
  -9  -3  10        6.09        6.61      4.14 o 
  -8  -3  10       16.54       13.83      5.99 o 
  -7  -3  10        3.38        4.00      3.68 o 
  -6  -3  10       23.93       25.53      9.20 o 
  -5  -3  10      266.25      265.81     16.18 o 
  -4  -3  10      159.55      157.83      7.32 o 
  -3  -3  10      253.11      233.99      8.62 o 
  -2  -3  10      184.61      190.30      7.94 o 
  -1  -3  10      289.77      294.12      8.09 o 
   0  -3  10      198.94      206.06      9.34 o 
   1  -3  10      140.15      147.94      8.42 o 
   2  -3  10      159.59      158.28      7.33 o 
   3  -3  10      389.26      389.27     15.60 o 
   4  -3  10       80.12       73.94      8.27 o 
   5  -3  10       86.16       78.85      7.27 o 
   6  -3  10       10.50       11.37      3.77 o 
   7  -3  10        8.46        6.57      4.65 o 
   8  -3  10       88.68       98.23     10.22 o 
 -10  -2  10       87.66       98.09      7.84 o 
  -9  -2  10       15.38       14.59      8.45 o 
  -8  -2  10       62.13       65.28      9.22 o 
  -7  -2  10       13.59        9.34      5.82 o 
  -6  -2  10        3.51        1.68      2.50 o 
  -5  -2  10      381.88      416.41     19.88 o 
  -4  -2  10      114.93      120.32      5.39 o 
  -3  -2  10      217.29      209.28      8.07 o 
  -2  -2  10      415.35      389.95     12.43 o 
  -1  -2  10      336.84      340.67     11.05 o 
   0  -2  10       48.14       47.49      6.38 o 
   1  -2  10      448.13      442.43     13.75 o 
   2  -2  10      295.20      300.56     11.12 o 
   3  -2  10       57.60       62.69      7.87 o 
   4  -2  10      335.04      338.71     13.02 o 
   5  -2  10       37.90       35.76      7.30 o 
   6  -2  10       63.37       69.13      7.89 o 
   7  -2  10        4.06        4.46      3.95 o 
   8  -2  10       13.42       13.62      9.82 o 
   9  -2  10       60.83       58.03     14.52 o 
 -10  -1  10       13.33        9.50      7.12 o 
  -9  -1  10      168.77      168.35     11.26 o 
  -8  -1  10      228.51      239.40     10.23 o 
  -7  -1  10      154.39      156.21      8.75 o 
  -6  -1  10       87.89       82.83      8.19 o 
  -5  -1  10       43.82       44.01      8.06 o 
  -4  -1  10      331.97      330.43     17.17 o 
  -3  -1  10      368.27      358.29     18.07 o 
  -2  -1  10       95.25       87.14      4.49 o 
  -1  -1  10       51.84       49.94      3.74 o 
   0  -1  10      132.98      131.26      6.76 o 
   1  -1  10      333.99      321.16     10.95 o 
   2  -1  10      149.27      152.10      7.96 o 
   3  -1  10      100.97      104.17      6.74 o 
   4  -1  10       21.89       19.26      6.80 o 
   5  -1  10      111.08      108.44      6.99 o 
   6  -1  10       13.95       16.51      6.97 o 
   7  -1  10       12.36       11.83      5.14 o 
   8  -1  10        3.16        4.00      3.36 o 
   9  -1  10       83.45       96.68     10.76 o 
 -10   0  10      336.45      337.05     18.36 o 
  -9   0  10       64.36       62.09      7.69 o 
  -8   0  10        0.05        1.57      2.65 o 
  -7   0  10        0.06       -1.57      5.35 o 
  -6   0  10      247.72      244.58     12.04 o 
  -5   0  10        4.69        4.85      2.36 o 
  -4   0  10       24.43       24.36      8.94 o 
  -3   0  10      314.79      319.75     13.25 o 
  -2   0  10        7.33       11.48      3.00 o 
  -1   0  10       97.94       89.73      3.67 o 
   0   0  10      217.98      216.08      8.67 o 
   1   0  10      266.50      304.91     11.12 o 
   2   0  10       17.86       25.89      8.95 o 
   3   0  10      665.31      688.00     23.97 o 
   4   0  10      103.97      100.48      6.52 o 
   5   0  10        4.93        3.81      2.77 o 
   6   0  10      190.05      186.66      8.97 o 
   7   0  10       80.74       64.43      7.10 o 
   8   0  10       12.98        8.29      5.14 o 
   9   0  10        0.00        4.39      3.45 o 
 -10   1  10       13.31        6.98     10.79 o 
  -9   1  10      168.79      165.78     12.65 o 
  -8   1  10      228.85      236.50     11.80 o 
  -7   1  10      154.54      155.24      8.14 o 
  -6   1  10       88.17       83.06      7.19 o 
  -5   1  10       43.73       41.07      6.80 o 
  -4   1  10      332.03      322.26     12.71 o 
  -3   1  10      368.77      366.34     14.25 o 
  -2   1  10       95.29       89.46      3.57 o 
  -1   1  10       52.21       49.00      3.72 o 
   0   1  10      132.45      130.65      6.22 o 
   1   1  10      333.77      341.14     11.50 o 
   2   1  10      149.46      146.32      7.00 o 
   3   1  10      101.10       98.52      5.85 o 
   4   1  10       21.97       19.72      7.10 o 
   5   1  10      111.21      110.14      9.88 o 
   6   1  10       14.04       13.68      6.38 o 
   7   1  10       12.34        7.72      4.80 o 
   8   1  10        3.16        4.17      4.14 o 
   9   1  10       83.27       82.68      9.22 o 
  -9   2  10       15.39       12.03      9.90 o 
  -8   2  10       62.30       56.76     29.34 o 
  -7   2  10       13.63        9.89      5.44 o 
  -6   2  10        3.60        2.71      2.36 o 
  -5   2  10      381.98      392.95     17.75 o 
  -4   2  10      114.68      114.71      7.69 o 
  -3   2  10      217.16      199.59      9.62 o 
  -2   2  10      415.52      397.51     21.98 o 
  -1   2  10      336.87      328.10     10.02 o 
   0   2  10       48.07       48.57      3.80 o 
   1   2  10      448.20      437.82     13.03 o 
   2   2  10      295.07      299.38     10.44 o 
   3   2  10       57.42       62.52      6.49 o 
   4   2  10      334.56      336.81     12.71 o 
   5   2  10       38.08       35.63     12.98 o 
   6   2  10       63.34       58.42      7.92 o 
   7   2  10        4.07        3.02      2.84 o 
   8   2  10       13.53       10.84      6.45 o 
   9   2  10       61.03       37.32     20.57 o 
  -9   3  10        6.07        5.60      7.81 o 
  -8   3  10       16.56       12.63     11.33 o 
  -7   3  10        3.44        2.79      4.03 o 
  -6   3  10       23.91       29.15     21.66 o 
  -5   3  10      266.29      251.09     11.71 o 
  -4   3  10      159.93      168.45      6.88 o 
  -3   3  10      253.40      245.40     10.70 o 
  -2   3  10      184.95      185.71     11.37 o 
  -1   3  10      289.76      302.15     12.19 o 
   0   3  10      198.21      190.11      7.17 o 
   1   3  10      139.82      145.09      6.83 o 
   2   3  10      159.65      154.53      6.65 o 
   3   3  10      389.27      379.13     14.97 o 
   4   3  10       80.66       73.22      7.68 o 
   5   3  10       86.12       81.05     17.19 o 
   6   3  10       10.52       10.78      5.26 o 
   7   3  10        8.57        7.64      3.88 o 
   8   3  10       88.45       97.10      8.35 o 
  -8   4  10       12.90       15.57      9.49 o 
  -7   4  10        8.21       11.01     10.52 o 
  -6   4  10      121.13      116.49     11.44 o 
  -5   4  10      188.44      189.09     15.95 o 
  -4   4  10       33.49       32.18      3.37 o 
  -3   4  10      445.88      406.67     20.13 o 
  -2   4  10      195.90      188.99      9.86 o 
  -1   4  10      396.69      397.58     14.47 o 
   0   4  10      128.55      126.51      7.66 o 
   1   4  10       39.97       35.32      5.88 o 
   2   4  10      255.94      260.62     11.27 o 
   3   4  10       91.47       91.56      6.32 o 
   4   4  10      176.47      164.78      7.91 o 
   5   4  10        4.21        6.34      3.91 o 
   6   4  10       39.06       32.81     10.96 o 
   7   4  10       89.25      101.44      7.34 o 
   8   4  10      131.56      151.55      9.06 o 
  -8   5  10        0.66        1.87      3.43 o 
  -7   5  10       41.31       37.94     25.71 o 
  -6   5  10       39.31       37.40     19.74 o 
  -5   5  10        3.20        4.79      3.68 o 
  -4   5  10       90.46      101.67     38.45 o 
  -3   5  10      204.73      186.17     23.23 o 
  -2   5  10       25.98       28.07      3.00 o 
  -1   5  10      289.38      272.98     13.14 o 
   0   5  10       27.40       26.51      3.72 o 
   1   5  10       97.38      102.19      6.42 o 
   2   5  10       26.23       29.76     11.58 o 
   3   5  10      131.21      140.10      8.73 o 
   4   5  10       71.07       74.31      6.73 o 
   5   5  10       28.12       26.59     10.42 o 
   6   5  10      219.26      230.26      9.45 o 
   7   5  10      136.08      144.28      8.23 o 
   8   5  10       10.58       10.39      5.47 o 
  -7   6  10        6.83        5.27      7.73 o 
  -6   6  10       70.85       65.63      8.87 o 
  -5   6  10       32.31       26.55     17.25 o 
  -4   6  10       10.03       10.68      7.65 o 
  -3   6  10       38.33       36.99     22.31 o 
  -2   6  10      166.03      156.37     14.39 o 
  -1   6  10      105.52       93.48     11.98 o 
   0   6  10       12.27        8.40      5.58 o 
   1   6  10       47.48       52.08      5.54 o 
   2   6  10       90.13       89.17      7.29 o 
   3   6  10       61.86       65.17      6.16 o 
   4   6  10       74.01       79.94      8.61 o 
   5   6  10      172.42      175.77     12.11 o 
   6   6  10       20.24       16.62     12.35 o 
   7   6  10       16.31       16.42     10.86 o 
  -7   7  10      110.06      111.38     10.63 o 
  -6   7  10        1.35        0.19      2.38 o 
  -5   7  10       33.57       32.80     30.34 o 
  -4   7  10        5.62        5.44      3.97 o 
  -3   7  10       16.88       18.87      8.92 o 
  -2   7  10       14.07        8.06     10.55 o 
  -1   7  10       90.08       88.20     25.39 o 
   0   7  10       88.36       87.04     41.29 o 
   1   7  10      101.46      107.34      7.47 o 
   2   7  10       76.95       73.74      7.56 o 
   3   7  10       61.28       58.81      5.50 o 
   4   7  10       84.32       84.19      8.83 o 
   5   7  10       78.68       96.25      8.30 o 
   6   7  10        0.55        1.04      2.34 o 
   7   7  10       72.03       74.14      8.12 o 
  -6   8  10       22.72       18.31     21.20 o 
  -5   8  10       28.24       20.90     20.09 o 
  -4   8  10       29.44       28.72     26.04 o 
  -3   8  10        6.18        5.30      5.33 o 
  -2   8  10       34.99       23.90     16.63 o 
  -1   8  10       26.86       22.98     12.63 o 
   0   8  10      117.09      114.89     12.82 o 
   1   8  10       89.39      105.21     14.41 o 
   2   8  10      123.88      118.43     14.22 o 
   3   8  10       56.15       48.50      6.80 o 
   4   8  10       45.72       44.02      6.65 o 
   5   8  10        9.02        7.49      4.33 o 
   6   8  10       12.03        9.74      6.46 o 
  -6   9  10       51.91       57.68      8.19 o 
  -5   9  10       16.04       11.65     13.11 o 
  -4   9  10       38.26       47.78     24.61 o 
  -3   9  10       69.23       79.01     35.12 o 
  -2   9  10       24.97       23.66     18.09 o 
  -1   9  10       50.66       60.46     10.57 o 
   0   9  10      111.39      115.70     13.33 o 
   1   9  10       11.19        9.22      8.79 o 
   2   9  10        4.67        4.54      5.08 o 
   3   9  10       48.29       47.29     30.12 o 
   4   9  10       29.93       25.55     16.76 o 
   5   9  10        8.84        5.46      6.00 o 
  -5  10  10       14.05        9.87      7.71 o 
  -4  10  10        6.77        2.92      4.49 o 
  -3  10  10       65.80       75.82     10.84 o 
  -2  10  10       13.15       15.85     13.87 o 
  -1  10  10        2.73        4.92      7.46 o 
   0  10  10       21.37       12.63     15.87 o 
   1  10  10        0.85       -1.65      6.90 o 
   2  10  10       58.94       52.97     40.51 o 
   3  10  10      149.59      144.20     71.66 o 
   4  10  10       42.64       35.15     33.93 o 
  -3  11  10        9.89       14.49     13.98 o 
  -2  11  10       11.57       10.38     10.44 o 
  -1  11  10       55.37       48.13     42.43 o 
   0  11  10        3.14        1.30      4.62 o 
   1  11  10       64.43       84.61     13.63 o 
   2  11  10      116.62      114.92     20.47 o 
  -4 -10  11       48.93       36.26     15.09 o 
  -3 -10  11        8.69        7.24      4.57 o 
  -2 -10  11       34.34       35.55      8.88 o 
  -1 -10  11       95.29      103.77      7.48 o 
   0 -10  11       62.14       55.03     20.46 o 
   1 -10  11       12.25        9.15      3.95 o 
   2 -10  11        0.97        1.32      3.33 o 
  -5  -9  11        5.51        8.10      7.41 o 
  -4  -9  11        9.45        7.97      4.22 o 
  -3  -9  11       99.88      105.39      7.54 o 
  -2  -9  11      111.34      111.56      7.77 o 
  -1  -9  11       46.66       56.12      9.36 o 
   0  -9  11       40.17       51.24      6.68 o 
   1  -9  11       50.28       54.83      9.87 o 
   2  -9  11       72.36       69.83      7.90 o 
   3  -9  11       98.14      106.97      7.56 o 
  -7  -8  11       80.80      100.27      9.41 o 
  -6  -8  11       14.05       14.46     12.00 o 
  -5  -8  11       39.87       40.56      5.57 o 
  -4  -8  11        1.19        1.97      3.54 o 
  -3  -8  11       29.70       22.00      8.86 o 
  -2  -8  11       37.75       40.54     14.27 o 
  -1  -8  11       15.13       16.19      6.74 o 
   0  -8  11       19.77       21.97     10.50 o 
   1  -8  11       15.50       19.27      6.80 o 
   2  -8  11      170.48      174.01      9.36 o 
   3  -8  11      111.18      123.75      7.11 o 
   4  -8  11       20.29       16.00      6.04 o 
   5  -8  11       28.92       24.77     12.90 o 
  -8  -7  11       19.99       14.90     12.67 o 
  -7  -7  11       77.13      103.49     12.70 o 
  -6  -7  11      141.95      173.47     11.74 o 
  -5  -7  11       41.51       35.35      5.99 o 
  -4  -7  11       38.03       55.52      5.86 o 
  -3  -7  11       59.40       58.37      6.26 o 
  -2  -7  11       14.98       17.83      7.74 o 
  -1  -7  11       17.97       17.64      7.67 o 
   0  -7  11        6.79        7.83      3.95 o 
   1  -7  11       82.45       88.68      6.75 o 
   2  -7  11       47.63       43.59      7.13 o 
   3  -7  11       42.13       42.18      6.07 o 
   4  -7  11       16.35       10.94      5.17 o 
   5  -7  11       40.64       35.01      5.57 o 
  -8  -6  11        2.32        1.55      3.27 o 
  -7  -6  11        1.19        0.70      3.61 o 
  -6  -6  11       65.19       82.15     11.04 o 
  -5  -6  11      113.68      111.04      8.82 o 
  -4  -6  11       15.21       13.89      6.70 o 
  -3  -6  11       22.47       27.70     10.73 o 
  -2  -6  11       43.85       39.25     13.22 o 
  -1  -6  11       31.03       29.14     12.03 o 
   0  -6  11       50.68       43.04     15.70 o 
   1  -6  11       15.05       18.51      6.57 o 
   2  -6  11      132.18      139.23      7.05 o 
   3  -6  11      125.30      126.38      6.81 o 
   4  -6  11       68.05       61.60     15.35 o 
   5  -6  11      178.04      187.45      8.14 o 
   6  -6  11       32.51       28.70     14.80 o 
  -9  -5  11       73.81       82.85     11.06 o 
  -8  -5  11        0.28        2.03      6.87 o 
  -7  -5  11       32.67       25.90     12.64 o 
  -6  -5  11      106.54      126.08      9.43 o 
  -5  -5  11       72.60       83.33      7.82 o 
  -4  -5  11      127.67      116.25      6.70 o 
  -3  -5  11       80.83       81.87      6.04 o 
  -2  -5  11       68.83       63.61     14.55 o 
  -1  -5  11       76.89       80.63      7.04 o 
   0  -5  11        0.54        2.32      3.32 o 
   1  -5  11      120.73      119.12      5.94 o 
   2  -5  11        1.62        2.96      2.54 o 
   3  -5  11      160.06      169.48      7.79 o 
   4  -5  11      275.85      285.11     10.84 o 
   5  -5  11       14.42       17.25      5.91 o 
   6  -5  11       25.36       28.56     11.86 o 
   7  -5  11      100.94      106.56      9.68 o 
  -9  -4  11       26.82       16.15     10.35 o 
  -8  -4  11       22.98       27.90     15.59 o 
  -7  -4  11       31.00       31.22     17.18 o 
  -6  -4  11        9.06       10.58      5.67 o 
  -5  -4  11      116.27      117.30      9.16 o 
  -4  -4  11       17.66       19.12      8.58 o 
  -3  -4  11      152.55      148.25      6.89 o 
  -2  -4  11       59.02       59.82      5.63 o 
  -1  -4  11      128.24      120.90      7.10 o 
   0  -4  11      334.63      274.69     32.24 o 
   1  -4  11      340.23      332.34      9.49 o 
   2  -4  11        5.20        6.03      3.06 o 
   3  -4  11       76.44       79.36     24.65 o 
   4  -4  11       41.28       43.94     12.37 o 
   5  -4  11       74.29       83.21      6.42 o 
   6  -4  11       25.70       23.34     12.19 o 
   7  -4  11       16.34       19.97     14.55 o 
  -9  -3  11        6.24        6.47      3.86 o 
  -8  -3  11       10.19       13.53      7.69 o 
  -7  -3  11        1.25        3.56      3.19 o 
  -6  -3  11       49.49       52.38      9.24 o 
  -5  -3  11       17.33       19.04      8.77 o 
  -4  -3  11      136.77      113.65      7.96 o 
  -3  -3  11       42.19       32.09      4.29 o 
  -2  -3  11       29.65       34.25     10.16 o 
  -1  -3  11       97.54       94.78      6.40 o 
   0  -3  11      243.65      245.69     10.46 o 
   1  -3  11      273.77      288.50     11.63 o 
   2  -3  11       72.08       66.01      6.83 o 
   3  -3  11       32.52       33.05     11.07 o 
   4  -3  11       91.61       86.53      6.66 o 
   5  -3  11       35.21       34.06     14.96 o 
   6  -3  11       30.75       18.71     11.44 o 
   7  -3  11       47.93       34.80     19.24 o 
 -10  -2  11       92.96       84.25      7.36 o 
  -9  -2  11      281.00      304.09     12.91 o 
  -8  -2  11       66.47       71.34      7.58 o 
  -7  -2  11       43.09       38.20     18.29 o 
  -6  -2  11        4.85        5.54      4.33 o 
  -5  -2  11       69.08       75.65      9.65 o 
  -4  -2  11       82.90       80.30      6.58 o 
  -3  -2  11      123.92      106.54      8.23 o 
  -2  -2  11      150.51      151.29      6.40 o 
  -1  -2  11      983.60     1020.68     32.84 o 
   0  -2  11      325.62      340.83     13.84 o 
   1  -2  11      300.83      326.33     12.22 o 
   2  -2  11       88.14       73.90      6.66 o 
   3  -2  11      200.80      203.12      9.01 o 
   4  -2  11       11.16       12.36      6.50 o 
   5  -2  11       47.64       40.93      7.65 o 
   6  -2  11       14.68       11.96      4.90 o 
   7  -2  11       23.64       16.66      9.69 o 
   8  -2  11       22.65       16.22     17.20 o 
 -10  -1  11       35.69       40.61      7.90 o 
  -9  -1  11      115.44      128.19      9.51 o 
  -8  -1  11      156.99      168.23      9.40 o 
  -7  -1  11       48.46       49.46     20.07 o 
  -6  -1  11      167.61      181.52     10.64 o 
  -5  -1  11      112.89      115.13      8.09 o 
  -4  -1  11       52.39       48.18      7.31 o 
  -3  -1  11      258.33      259.14     14.10 o 
  -2  -1  11       78.56       81.10      4.82 o 
  -1  -1  11      272.49      264.12     11.88 o 
   0  -1  11      270.27      267.59     11.32 o 
   1  -1  11       37.89       34.73     11.40 o 
   2  -1  11       74.95       69.18      5.32 o 
   3  -1  11       83.70       78.09      6.97 o 
   4  -1  11      137.98      143.18      8.64 o 
   5  -1  11      184.16      184.82      8.65 o 
   6  -1  11       88.96       82.93      7.57 o 
   7  -1  11       25.45       22.45     14.21 o 
   8  -1  11      208.52      248.51     13.59 o 
 -10   0  11        4.34        1.27      2.89 o 
  -9   0  11      396.63      392.27     18.66 o 
  -8   0  11       37.86       24.99     12.80 o 
  -7   0  11       16.03       13.66      7.91 o 
  -6   0  11      133.19      138.28      8.75 o 
  -5   0  11       30.24       35.95      5.73 o 
  -4   0  11       13.46       12.94      6.96 o 
  -3   0  11       42.28       44.26      6.04 o 
  -2   0  11       33.11       34.99     10.77 o 
  -1   0  11        3.23        4.23      1.92 o 
   0   0  11     1060.03     1107.21     23.66 o 
   1   0  11     1035.86     1093.71     20.27 o 
   2   0  11      112.20      100.93      6.26 o 
   3   0  11       18.64       17.53      6.41 o 
   4   0  11      278.55      289.15     12.10 o 
   5   0  11       35.96       30.47     11.17 o 
   6   0  11       11.61       11.04      4.90 o 
   7   0  11       39.42       30.51     16.15 o 
   8   0  11       52.52       63.67      7.58 o 
  -9   1  11      115.51      129.39     13.17 o 
  -8   1  11      157.26      167.57     13.76 o 
  -7   1  11       48.63       45.64      6.02 o 
  -6   1  11      167.72      170.70      9.57 o 
  -5   1  11      113.17      107.07      6.54 o 
  -4   1  11       52.75       47.24      9.20 o 
  -3   1  11      258.22      254.06     14.59 o 
  -2   1  11       78.71       82.65      6.20 o 
  -1   1  11      272.89      267.59     10.56 o 
   0   1  11      270.54      278.71     11.77 o 
   1   1  11       38.00       39.02     12.30 o 
   2   1  11       74.80       65.60      9.21 o 
   3   1  11       83.64       77.84      8.95 o 
   4   1  11      137.69      140.00      8.22 o 
   5   1  11      184.33      194.68     10.91 o 
   6   1  11       88.67       86.38      6.55 o 
   7   1  11       25.49       21.84     10.81 o 
   8   1  11      208.62      242.21     10.88 o 
  -9   2  11      281.12      288.95     17.01 o 
  -8   2  11       66.54       64.95      8.87 o 
  -7   2  11       43.22       42.48     25.90 o 
  -6   2  11        4.83        5.44      2.79 o 
  -5   2  11       69.17       68.26      6.32 o 
  -4   2  11       83.26       85.55      6.87 o 
  -3   2  11      123.84      100.01      6.06 o 
  -2   2  11      150.95      152.75      7.83 o 
  -1   2  11      985.07      969.76     42.61 o 
   0   2  11      325.50      303.70     12.00 o 
   1   2  11      301.17      312.31     11.49 o 
   2   2  11       88.56       80.31      5.95 o 
   3   2  11      200.60      201.25      8.70 o 
   4   2  11       11.13       12.53      6.01 o 
   5   2  11       47.73       42.68      6.69 o 
   6   2  11       14.76        8.56      3.81 o 
   7   2  11       23.60       17.36      8.00 o 
   8   2  11       22.70       15.62     10.69 o 
  -9   3  11        6.19        2.84      5.22 o 
  -8   3  11       10.23       12.52     10.11 o 
  -7   3  11        1.25        2.60      4.95 o 
  -6   3  11       49.37       49.43     30.28 o 
  -5   3  11       17.30       18.90     12.55 o 
  -4   3  11      136.60      124.82     43.72 o 
  -3   3  11       42.16       29.44      4.30 o 
  -2   3  11       29.51       31.71      4.65 o 
  -1   3  11       97.69       89.80     10.50 o 
   0   3  11      243.56      260.41     13.20 o 
   1   3  11      274.06      276.13     10.45 o 
   2   3  11       72.01       66.45      5.33 o 
   3   3  11       32.61       35.93     10.97 o 
   4   3  11       91.48       85.82      7.77 o 
   5   3  11       35.13       32.62      9.46 o 
   6   3  11       30.59       25.58      8.05 o 
   7   3  11       47.88       40.02     13.20 o 
  -8   4  11       23.13       25.77     20.47 o 
  -7   4  11       31.08       29.45     24.39 o 
  -6   4  11        9.03        9.06      9.46 o 
  -5   4  11      116.24      120.46     41.10 o 
  -4   4  11       17.66       19.93      9.87 o 
  -3   4  11      152.64      138.66     13.95 o 
  -2   4  11       59.17       57.22      8.31 o 
  -1   4  11      127.96      121.63      7.04 o 
   0   4  11      334.97      323.20     13.90 o 
   1   4  11      340.21      326.06     12.61 o 
   2   4  11        5.25        6.73      3.45 o 
   3   4  11       76.34       77.60      6.47 o 
   4   4  11       41.28       40.38      6.75 o 
   5   4  11       74.43       82.58      6.25 o 
   6   4  11       25.79       24.30     12.26 o 
   7   4  11       16.38       16.90      7.78 o 
  -8   5  11        0.28        0.92      2.65 o 
  -7   5  11       32.82       33.64     22.31 o 
  -6   5  11      106.54      124.57     11.57 o 
  -5   5  11       72.74       84.09     39.78 o 
  -4   5  11      127.75      125.06     13.84 o 
  -3   5  11       80.52       93.07     45.67 o 
  -2   5  11       69.17       62.52     36.88 o 
  -1   5  11       76.88       74.83      5.16 o 
   0   5  11        0.54        3.95      6.84 o 
   1   5  11      121.16      117.11      9.42 o 
   2   5  11        1.58        2.62      2.62 o 
   3   5  11      160.31      169.38      9.30 o 
   4   5  11      275.70      275.68     22.19 o 
   5   5  11       14.29       14.35      7.01 o 
   6   5  11       25.43       26.54     14.52 o 
   7   5  11      101.15      106.10      8.40 o 
  -7   6  11        1.23        4.14      3.38 o 
  -6   6  11       64.87       57.41      8.79 o 
  -5   6  11      113.40      117.62     12.47 o 
  -4   6  11       15.04       15.09      7.57 o 
  -3   6  11       22.52       35.29     18.25 o 
  -2   6  11       44.01       37.07     18.39 o 
  -1   6  11       30.94       31.45     15.49 o 
   0   6  11       50.85       50.81     33.61 o 
   1   6  11       15.03       19.44      9.06 o 
   2   6  11      132.11      142.55      8.16 o 
   3   6  11      125.32      123.09      8.00 o 
   4   6  11       67.88       68.19      8.13 o 
   5   6  11      178.01      189.41     11.18 o 
   6   6  11       32.57       27.02     16.85 o 
  -7   7  11       77.13       90.42     11.03 o 
  -6   7  11      141.72      159.16     13.49 o 
  -5   7  11       41.28       35.75     28.61 o 
  -4   7  11       38.25       48.54     38.83 o 
  -3   7  11       59.08       51.54     37.29 o 
  -2   7  11       14.99       19.09     15.74 o 
  -1   7  11       17.91       18.55     13.55 o 
   0   7  11        6.70        9.46     14.90 o 
   1   7  11       82.08       76.63     34.23 o 
   2   7  11       47.61       43.18     32.66 o 
   3   7  11       41.99       40.36     10.08 o 
   4   7  11       16.30       10.89      7.07 o 
   5   7  11       40.46       36.44     16.34 o 
  -6   8  11       14.05        9.68     14.44 o 
  -5   8  11       39.73       32.88     32.47 o 
  -4   8  11        1.17        1.43      5.33 o 
  -3   8  11       29.80       21.71     17.17 o 
  -2   8  11       37.70       31.10     30.45 o 
  -1   8  11       14.99       15.01      7.35 o 
   0   8  11       19.80       30.31     23.85 o 
   1   8  11       15.31       14.44     10.14 o 
   2   8  11      170.64      175.46     16.95 o 
   3   8  11      110.75      118.89     15.12 o 
   4   8  11       20.22       20.52     17.52 o 
   5   8  11       28.87       17.82     17.01 o 
  -5   9  11        5.61        4.38      6.27 o 
  -4   9  11        9.38        6.84      6.76 o 
  -3   9  11       99.65       96.91     12.11 o 
  -2   9  11      111.05      125.22     14.68 o 
  -1   9  11       46.66       48.94     41.34 o 
   0   9  11       40.13       40.80     27.53 o 
   1   9  11       50.18       32.18     41.94 o 
   2   9  11       72.12       59.30     45.86 o 
   3   9  11       98.19      106.54     15.52 o 
  -4  10  11       48.91       46.21      8.84 o 
  -3  10  11        8.69        8.71      7.73 o 
  -2  10  11       34.38       30.74     33.69 o 
  -1  10  11       95.14       96.56     14.22 o 
   0  10  11       62.15       57.95     45.26 o 
   1  10  11       12.27        7.60     10.28 o 
  -3  -9  12       19.59       20.18      9.29 o 
  -2  -9  12       24.50       25.80     16.04 o 
  -1  -9  12        2.45        1.31      3.66 o 
   0  -9  12       25.68       20.67     13.69 o 
   1  -9  12        3.67        0.80      2.80 o 
  -5  -8  12       77.37       81.13      9.82 o 
  -4  -8  12       96.45      113.04     12.30 o 
  -3  -8  12       11.35        9.51      4.35 o 
  -2  -8  12       17.81       19.20     10.76 o 
  -1  -8  12       58.59       61.48     12.64 o 
   0  -8  12        1.15        2.90      4.16 o 
   1  -8  12       45.01       46.70      9.25 o 
   2  -8  12       46.86       51.41      9.37 o 
   3  -8  12       61.10       72.46      8.33 o 
  -6  -7  12       52.16       50.49     22.18 o 
  -5  -7  12       43.01       52.26     10.49 o 
  -4  -7  12       69.36       75.17     27.63 o 
  -3  -7  12       54.95       48.50      4.98 o 
  -2  -7  12       78.68       98.68      7.83 o 
  -1  -7  12       21.26       30.24     15.99 o 
   0  -7  12       81.75       87.42      6.66 o 
   1  -7  12       11.88       11.61      8.45 o 
   2  -7  12      100.54      105.62      9.17 o 
   3  -7  12        3.83        3.48      3.67 o 
   4  -7  12        2.45        3.08      3.02 o 
  -7  -6  12      105.94      128.72     10.23 o 
  -6  -6  12       32.12       25.95     17.68 o 
  -5  -6  12      141.74      164.35     11.13 o 
  -4  -6  12       55.21       70.87     16.37 o 
  -3  -6  12      105.33       94.52      6.31 o 
  -2  -6  12        8.10       10.19      5.50 o 
  -1  -6  12        6.75       10.78      6.02 o 
   0  -6  12       33.57       37.73     13.05 o 
   1  -6  12       85.93       87.72      7.58 o 
   2  -6  12       12.88       11.76      7.22 o 
   3  -6  12       21.25       17.66      7.79 o 
   4  -6  12       12.46        8.62      2.96 o 
   5  -6  12      132.24      129.09      7.43 o 
  -8  -5  12      107.01      123.42      9.52 o 
  -7  -5  12       37.62       34.75     19.07 o 
  -6  -5  12       10.69        7.66      5.10 o 
  -5  -5  12       16.73       18.73     11.06 o 
  -4  -5  12       13.72       11.49      5.83 o 
  -3  -5  12      169.85      149.20     10.50 o 
  -2  -5  12        9.08        8.86      4.31 o 
  -1  -5  12        6.46        6.58      3.30 o 
   0  -5  12       30.05       30.61     14.66 o 
   1  -5  12       46.96       43.34     19.83 o 
   2  -5  12      153.53      155.07      8.48 o 
   3  -5  12      141.71      134.12      6.74 o 
   4  -5  12       40.68       28.98     13.24 o 
   5  -5  12       54.45       42.14     21.89 o 
  -8  -4  12       51.35       59.50      8.61 o 
  -7  -4  12        4.02        9.81      6.26 o 
  -6  -4  12      115.80      143.57      9.86 o 
  -5  -4  12       18.25       14.19      6.20 o 
  -4  -4  12       47.08       46.07     17.48 o 
  -3  -4  12      183.88      175.87     15.21 o 
  -2  -4  12      192.35      198.12      8.89 o 
  -1  -4  12        5.76        6.51      4.21 o 
   0  -4  12        7.89        6.95      3.56 o 
   1  -4  12      182.46      192.25      9.11 o 
   2  -4  12      168.39      185.46      8.95 o 
   3  -4  12      229.90      238.03     10.03 o 
   4  -4  12       79.01       72.04     24.78 o 
   5  -4  12       86.69       86.90      6.83 o 
   6  -4  12       18.82       17.65     11.01 o 
  -9  -3  12       30.78       19.10     21.54 o 
  -8  -3  12      141.36      163.14     10.05 o 
  -7  -3  12      105.82      135.32      9.53 o 
  -6  -3  12        2.86        2.86      2.22 o 
  -5  -3  12       29.47       39.39     18.75 o 
  -4  -3  12       60.41       66.32      6.89 o 
  -3  -3  12      261.74      265.00     16.05 o 
  -2  -3  12      128.47      152.66     10.80 o 
  -1  -3  12       25.46       18.65      8.55 o 
   0  -3  12       86.64       87.94      6.83 o 
   1  -3  12      123.14      121.85      7.98 o 
   2  -3  12      396.70      403.95     12.26 o 
   3  -3  12        0.26       -0.39      4.46 o 
   4  -3  12       93.48       93.27      8.20 o 
   5  -3  12      157.24      181.85      9.28 o 
   6  -3  12       18.47       10.05      7.06 o 
  -9  -2  12       45.11       48.10      6.22 o 
  -8  -2  12      117.30      147.84      9.41 o 
  -7  -2  12       22.78       21.08     10.63 o 
  -6  -2  12        3.31        4.27      2.86 o 
  -5  -2  12      158.87      170.50     10.20 o 
  -4  -2  12      131.33      129.12      9.65 o 
  -3  -2  12       11.07       14.13      6.51 o 
  -2  -2  12        4.48        3.90      3.34 o 
  -1  -2  12      304.43      296.50     10.00 o 
   0  -2  12       15.69       15.78      6.16 o 
   1  -2  12      121.40      114.60      7.04 o 
   2  -2  12       21.51       21.48      9.31 o 
   3  -2  12      102.16      109.61      7.37 o 
   4  -2  12       70.97       65.01      9.67 o 
   5  -2  12      114.52      117.72      9.26 o 
   6  -2  12       22.05       16.86     10.22 o 
   7  -2  12        6.05        3.97      7.73 o 
  -9  -1  12      218.80      245.28     16.14 o 
  -8  -1  12       52.51       65.44      8.49 o 
  -7  -1  12       52.05       54.19      8.02 o 
  -6  -1  12        2.34        2.70      3.01 o 
  -5  -1  12       27.39       30.84     14.23 o 
  -4  -1  12       62.00       53.29      6.67 o 
  -3  -1  12       79.74       77.78      6.71 o 
  -2  -1  12       31.98       29.19     13.56 o 
  -1  -1  12        3.37        3.26      2.28 o 
   0  -1  12      304.35      322.87     10.76 o 
   1  -1  12       79.93       71.01      5.71 o 
   2  -1  12      162.98      180.56      9.16 o 
   3  -1  12       40.61       41.83     18.12 o 
   4  -1  12      116.78      118.74      7.46 o 
   5  -1  12       28.63       18.64      6.21 o 
   6  -1  12       52.92       52.59      7.30 o 
   7  -1  12       32.02       22.41     15.78 o 
  -9   0  12       23.17       17.41     16.33 o 
  -8   0  12        0.08       -0.95      5.92 o 
  -7   0  12       29.68       40.21      6.47 o 
  -6   0  12       33.58       38.39      5.89 o 
  -5   0  12        1.16       -0.42      3.45 o 
  -4   0  12       26.71       31.14      5.33 o 
  -3   0  12       72.05       68.17      6.40 o 
  -2   0  12       10.17       10.07      5.65 o 
  -1   0  12      332.71      332.39     15.86 o 
   0   0  12      181.25      170.64      8.78 o 
   1   0  12       21.18       27.55     10.60 o 
   2   0  12        0.82        2.42      2.69 o 
   3   0  12        0.03        2.08      2.26 o 
   4   0  12      173.52      173.12      8.09 o 
   5   0  12       28.06       25.31     10.73 o 
   6   0  12        0.12        1.02      3.44 o 
   7   0  12        0.16        1.12      3.21 o 
  -9   1  12      218.42      223.97     15.87 o 
  -8   1  12       52.42       58.22     11.17 o 
  -7   1  12       52.19       55.43     36.96 o 
  -6   1  12        2.35        4.11      2.58 o 
  -5   1  12       27.27       28.38     11.07 o 
  -4   1  12       61.96       55.09      6.80 o 
  -3   1  12       79.63       76.16      7.34 o 
  -2   1  12       31.92       27.46     12.79 o 
  -1   1  12        3.41        3.90      3.85 o 
   0   1  12      304.04      313.39     17.06 o 
   1   1  12       79.75       73.77      7.62 o 
   2   1  12      163.03      162.60      8.31 o 
   3   1  12       40.33       46.10      7.03 o 
   4   1  12      117.10      121.57      7.15 o 
   5   1  12       28.65       22.02      9.92 o 
   6   1  12       53.09       50.44      8.71 o 
   7   1  12       32.16       27.42     17.05 o 
  -9   2  12       45.04       42.75     19.14 o 
  -8   2  12      117.91      127.36     12.65 o 
  -7   2  12       22.91       18.17     14.57 o 
  -6   2  12        3.31        2.35      4.16 o 
  -5   2  12      159.48      167.35     14.28 o 
  -4   2  12      131.72      127.76      8.74 o 
  -3   2  12       10.99        9.60      5.36 o 
  -2   2  12        4.54        3.42      3.32 o 
  -1   2  12      304.26      302.22     12.18 o 
   0   2  12       15.61       14.23      7.82 o 
   1   2  12      121.62      110.98      6.35 o 
   2   2  12       21.66       20.59      8.20 o 
   3   2  12      102.38      108.27      6.59 o 
   4   2  12       71.04       61.71      7.90 o 
   5   2  12      114.54      111.53      8.79 o 
   6   2  12       22.11       22.49      7.62 o 
   7   2  12        6.04        5.25      8.73 o 
  -8   3  12      141.42      154.45     14.09 o 
  -7   3  12      105.70      122.08     13.38 o 
  -5   3  12       29.51       33.58     22.52 o 
  -4   3  12       60.42       81.85     12.98 o 
  -3   3  12      262.19      246.67     14.75 o 
  -2   3  12      128.87      159.80     11.05 o 
  -1   3  12       25.52       15.90      7.42 o 
   0   3  12       87.03       78.52      7.40 o 
   1   3  12      123.39      116.58      6.47 o 
   2   3  12      396.83      401.40     11.23 o 
   3   3  12        0.27        0.43      2.39 o 
   4   3  12       93.62       88.31      9.34 o 
   5   3  12      157.06      177.01      8.89 o 
   6   3  12       18.48       16.00      6.21 o 
  -8   4  12       51.64       53.32      8.92 o 
  -7   4  12        4.00       11.28      7.25 o 
  -6   4  12      115.96      137.88     12.38 o 
  -5   4  12       18.24       13.76     11.17 o 
  -4   4  12       46.95       47.86     30.91 o 
  -3   4  12      183.97      197.42     15.66 o 
  -2   4  12      192.81      192.74     17.17 o 
  -1   4  12        5.81        7.85      4.43 o 
   0   4  12        7.89        5.52      4.03 o 
   1   4  12      182.66      189.22      9.49 o 
   2   4  12      168.03      184.96      9.79 o 
   3   4  12      229.93      241.36      9.12 o 
   4   4  12       79.08       77.73      7.01 o 
   5   4  12       86.59       83.68      9.67 o 
   6   4  12       18.89       16.77      8.81 o 
  -8   5  12      106.83      111.43     11.01 o 
  -7   5  12       37.39       34.18     22.23 o 
  -6   5  12       10.56        7.14      4.65 o 
  -5   5  12       16.96       18.98     10.25 o 
  -4   5  12       13.77       13.41      9.52 o 
  -3   5  12      170.04      158.56     16.49 o 
  -2   5  12        8.97       10.46      7.17 o 
  -1   5  12        6.50        6.08      8.52 o 
   0   5  12       30.03       28.84      4.49 o 
   1   5  12       47.02       44.50      6.94 o 
   2   5  12      153.71      134.70     12.38 o 
   3   5  12      141.40      136.96     10.54 o 
   4   5  12       40.52       36.79     17.42 o 
   5   5  12       54.50       49.03      6.11 o 
  -7   6  12      106.26      100.10     19.14 o 
  -6   6  12       32.16       23.58     22.90 o 
  -5   6  12      141.53      154.02     13.82 o 
  -4   6  12       55.23       66.63     12.63 o 
  -3   6  12      105.47      108.32     13.03 o 
  -2   6  12        8.11       14.60      9.52 o 
  -1   6  12        6.66        8.06      8.52 o 
   0   6  12       33.52       36.72     25.36 o 
   1   6  12       85.84       91.53     51.92 o 
   2   6  12       12.83       11.00      7.23 o 
   3   6  12       21.36       19.85      8.91 o 
   4   6  12       12.40        9.96      6.46 o 
   5   6  12      132.42      134.05      9.38 o 
  -6   7  12       52.14       53.35     10.55 o 
  -5   7  12       43.06       35.31     34.77 o 
  -4   7  12       69.06       78.74     11.28 o 
  -3   7  12       55.00       53.13     37.23 o 
  -2   7  12       78.38       82.82     12.52 o 
  -1   7  12       21.16       27.88     32.10 o 
   0   7  12       82.02       85.04     52.40 o 
   1   7  12       12.01       15.39     10.36 o 
   2   7  12      100.75      108.43     15.95 o 
   3   7  12        3.82        2.35      5.81 o 
   4   7  12        2.44        2.43      4.41 o 
  -5   8  12       77.52       77.14     11.19 o 
  -4   8  12       96.70      107.46     13.41 o 
  -3   8  12       11.50       10.44     10.44 o 
  -2   8  12       17.84       19.82     21.90 o 
  -1   8  12       58.33       68.30     11.19 o 
   0   8  12        1.12        2.84      5.62 o 
   1   8  12       44.88       36.69     35.99 o 
   2   8  12       46.76       52.51     12.06 o 
   3   8  12       60.98       69.92     13.44 o 
  -3   9  12       19.56       21.66     22.06 o 
  -2   9  12       24.49       21.82     24.55 o 
  -1   9  12        2.42        4.06      3.97 o 
   0   9  12       25.74       22.93     18.25 o 
   1   9  12        3.62        2.73      4.84 o 
  -2  -8  13       13.93       13.79      9.28 o 
  -1  -8  13       84.95       88.42      7.74 o 
  -4  -7  13       46.35       74.92     12.77 o 
  -3  -7  13      110.38      116.99      9.46 o 
  -2  -7  13       95.24      107.33     12.02 o 
  -1  -7  13       29.46       16.48      8.36 o 
   0  -7  13       65.60       79.68      7.50 o 
   1  -7  13       30.87       29.74     13.72 o 
   2  -7  13        9.63        9.83      7.33 o 
  -5  -6  13        7.38        4.95      4.38 o 
  -4  -6  13       63.06       52.54      9.84 o 
  -3  -6  13       45.79       40.53      9.50 o 
  -2  -6  13        9.33        9.97      5.35 o 
  -1  -6  13       97.06      100.94      7.93 o 
   0  -6  13       71.75       90.04      8.79 o 
   1  -6  13      156.92      171.63     10.36 o 
   2  -6  13       96.21      113.10     10.06 o 
   3  -6  13       21.27       20.16     10.43 o 
  -6  -5  13       46.44       39.39     22.45 o 
  -5  -5  13      144.22      136.95     10.10 o 
  -4  -5  13       83.94      102.04      9.23 o 
  -3  -5  13       52.62       48.54     20.85 o 
  -2  -5  13        2.54        1.43      6.84 o 
  -1  -5  13       67.12       73.81     11.48 o 
   0  -5  13       57.59       74.17      7.27 o 
   1  -5  13       25.17       25.05     12.74 o 
   2  -5  13        7.79        6.87      4.01 o 
   3  -5  13       67.60       81.42     11.84 o 
   4  -5  13       41.76       34.48     20.95 o 
  -7  -4  13       57.36       67.86     16.64 o 
  -6  -4  13       28.16       32.22     19.50 o 
  -5  -4  13       15.63       17.81     10.26 o 
  -4  -4  13       40.92       35.26     18.41 o 
  -3  -4  13       23.50       17.47     12.51 o 
  -2  -4  13      185.65      201.54     12.02 o 
  -1  -4  13       60.98       60.87     10.80 o 
   0  -4  13        0.65        0.71      2.30 o 
   1  -4  13       24.79       25.65     10.91 o 
   2  -4  13      114.03      110.27      7.26 o 
   3  -4  13       68.16       72.12      6.81 o 
   4  -4  13       99.48      107.11      7.53 o 
  -7  -3  13       53.19       50.33     13.45 o 
  -6  -3  13       62.25       79.07     10.42 o 
  -5  -3  13        2.49        2.02      3.70 o 
  -4  -3  13       14.78       18.66     13.07 o 
  -3  -3  13      122.32      130.80      9.12 o 
  -2  -3  13       51.93       49.80     24.30 o 
  -1  -3  13       45.25       33.38     16.83 o 
   0  -3  13       86.78       91.33      6.06 o 
   1  -3  13       31.04       27.77     12.46 o 
   2  -3  13       14.20       11.43      6.01 o 
   3  -3  13       35.58       26.97     12.42 o 
   4  -3  13       45.44       38.77     17.17 o 
   5  -3  13      228.81      248.58     10.66 o 
  -8  -2  13        1.85        2.12      2.71 o 
  -7  -2  13       20.60       17.03     12.69 o 
  -6  -2  13        7.70        3.61      3.74 o 
  -5  -2  13       28.05       30.20     19.69 o 
  -4  -2  13       27.88       23.82     13.58 o 
  -3  -2  13       52.62       51.00      7.97 o 
  -2  -2  13      119.67      123.75      8.75 o 
  -1  -2  13      215.46      216.47     11.50 o 
   0  -2  13      104.55      109.37      9.06 o 
   1  -2  13       81.84       74.06      6.01 o 
   2  -2  13      235.28      262.14     10.43 o 
   3  -2  13       42.56       35.18      7.39 o 
   4  -2  13      138.27      146.55      8.66 o 
   5  -2  13        1.86        1.60      2.86 o 
  -8  -1  13       56.85       63.81     34.10 o 
  -7  -1  13        1.33       -0.08      6.87 o 
  -6  -1  13        0.92        2.14      4.11 o 
  -5  -1  13      112.48      125.13      8.99 o 
  -4  -1  13        2.69        3.59      2.81 o 
  -3  -1  13       31.44       31.71     14.52 o 
  -2  -1  13      186.46      192.31     10.69 o 
  -1  -1  13       42.63       38.94     18.16 o 
   0  -1  13        8.54        5.68      4.00 o 
   1  -1  13       46.34       49.42      8.42 o 
   2  -1  13        2.99        3.23      2.36 o 
   3  -1  13        1.57        3.13      3.05 o 
   4  -1  13        6.56        4.89      3.73 o 
   5  -1  13      101.94      110.99      8.93 o 
  -8   0  13       26.38       26.47     19.79 o 
  -7   0  13       76.77       97.56     12.19 o 
  -6   0  13       65.52       83.63     12.01 o 
  -5   0  13        0.38        2.67      3.51 o 
  -4   0  13       26.51       25.46     14.34 o 
  -3   0  13        8.82        6.05      3.46 o 
  -2   0  13       58.92       47.18      5.89 o 
  -1   0  13        9.95        7.13      4.90 o 
   0   0  13       19.88       16.72      8.09 o 
   1   0  13        3.09        1.67      3.43 o 
   2   0  13       46.37       53.59      5.57 o 
   3   0  13        3.10        2.67      2.48 o 
   4   0  13       52.50       41.57      8.18 o 
   5   0  13       21.16       18.51     10.70 o 
  -8   1  13       56.85       66.30     10.19 o 
  -7   1  13        1.36        1.24      2.70 o 
  -6   1  13        0.94        3.76      6.06 o 
  -5   1  13      112.27      130.19      8.59 o 
  -4   1  13        2.69        4.02      2.37 o 
  -3   1  13       31.46       27.32     14.01 o 
  -2   1  13      186.42      193.27      9.96 o 
  -1   1  13       42.68       41.96     13.45 o 
   0   1  13        8.38        5.33      5.06 o 
   1   1  13       46.26       48.27      8.19 o 
   2   1  13        2.99        3.79      2.61 o 
   3   1  13        1.61        1.63      3.25 o 
   4   1  13        6.56        5.98      4.39 o 
   5   1  13      102.11      115.40      9.15 o 
  -8   2  13        1.84        3.06      2.68 o 
  -7   2  13       20.63       14.11     17.39 o 
  -5   2  13       27.94       29.04     21.06 o 
  -4   2  13       27.88       18.60     18.36 o 
  -3   2  13       52.59       53.27      6.47 o 
  -2   2  13      119.45      124.09      8.20 o 
  -1   2  13      215.50      219.89     10.64 o 
   0   2  13      104.49      112.75      9.95 o 
   1   2  13       81.86       73.44      8.16 o 
   2   2  13      235.61      230.89     11.58 o 
   3   2  13       42.41       38.83     12.78 o 
   4   2  13      138.23      140.05      8.41 o 
   5   2  13        1.85        1.74      2.17 o 
  -7   3  13       52.76       36.99     37.07 o 
  -6   3  13       62.28       73.60     11.19 o 
  -5   3  13        2.51       -1.00      7.03 o 
  -4   3  13       14.81       17.31     14.98 o 
  -3   3  13      123.09      130.95     46.10 o 
  -2   3  13       52.19       46.40     39.72 o 
  -1   3  13       45.32       34.93      5.36 o 
   0   3  13       86.96       91.89      8.12 o 
   1   3  13       31.21       28.46     15.66 o 
   2   3  13       14.22       11.11      6.57 o 
   3   3  13       35.48       30.60     14.66 o 
   4   3  13       45.29       43.86      8.25 o 
   5   3  13      228.81      245.64     16.43 o 
  -7   4  13       57.50       67.17     10.63 o 
  -6   4  13       28.21       28.36     18.95 o 
  -5   4  13       15.58       22.20     18.41 o 
  -4   4  13       40.99       31.50     23.01 o 
  -3   4  13       23.55       23.98     17.14 o 
  -2   4  13      185.69      185.74     17.28 o 
  -1   4  13       61.09       54.11     42.18 o 
   0   4  13        0.67        0.85      2.04 o 
   1   4  13       24.93       25.18     15.84 o 
   2   4  13      114.43      122.38      8.69 o 
   3   4  13       68.27       71.17     10.30 o 
   4   4  13       99.66       98.88      6.93 o 
  -6   5  13       46.36       46.64      9.95 o 
  -5   5  13      144.01      124.90     13.20 o 
  -4   5  13       83.84       99.07     14.01 o 
  -3   5  13       52.57       45.51     28.82 o 
  -2   5  13        2.57        5.44      7.25 o 
  -1   5  13       67.12       72.36     34.94 o 
   0   5  13       57.31       79.61     14.25 o 
   1   5  13       25.06       28.85     27.01 o 
   2   5  13        7.81        9.49      6.44 o 
   3   5  13       67.40       77.75      8.20 o 
   4   5  13       41.92       39.40     19.46 o 
  -4   6  13       62.89       43.45     36.83 o 
  -3   6  13       46.04       34.72     36.53 o 
  -2   6  13        9.30       10.28     11.60 o 
  -1   6  13       97.59       91.07     13.60 o 
   0   6  13       71.56       88.12     16.79 o 
   1   6  13      156.85      170.62     17.82 o 
   2   6  13       96.05      109.43     15.12 o 
   3   6  13       21.13       16.36     18.63 o 
  -4   7  13       46.60       55.70     10.82 o 
  -3   7  13      110.25      119.00     15.95 o 
  -2   7  13       95.43      106.81     14.09 o 
  -1   7  13       29.37       15.12     19.44 o 
   0   7  13       65.47       71.55     12.38 o 
   1   7  13       30.84       28.04     21.77 o 
   2   7  13        9.68       10.57     12.60 o 
  -1   8  13       84.93       93.23     13.60 o 
  -2  -6  14       21.82       13.67     10.97 o 
  -1  -6  14       79.63       96.86      9.26 o 
   0  -6  14       51.25       47.93     26.43 o 
  -4  -5  14        6.90       10.18      6.69 o 
  -3  -5  14       45.52       50.88      7.51 o 
  -2  -5  14      166.85      175.94     11.56 o 
  -1  -5  14        8.42       10.73     14.36 o 
   0  -5  14        3.81        7.51      7.04 o 
   1  -5  14       34.19       30.01     22.01 o 
  -5  -4  14       51.59       52.58      6.97 o 
  -4  -4  14        7.35        7.97      6.78 o 
  -3  -4  14       11.15       10.37      9.67 o 
  -2  -4  14       99.13      106.12     11.13 o 
  -1  -4  14       46.44       54.43      9.27 o 
   0  -4  14       22.09       18.99     13.46 o 
   1  -4  14       12.50       11.73      7.89 o 
   2  -4  14       36.70       25.07     15.05 o 
  -6  -3  14       51.03       57.76      7.53 o 
  -5  -3  14        7.60       12.27      7.44 o 
  -4  -3  14       11.95       13.54      8.16 o 
  -3  -3  14       37.99       24.58     19.14 o 
  -2  -3  14       29.11       25.53     13.77 o 
  -1  -3  14      155.21      156.23     10.56 o 
   0  -3  14      183.56      191.50     12.80 o 
   1  -3  14        1.26        3.42      4.57 o 
   2  -3  14        6.22        6.82      8.24 o 
   3  -3  14      121.67      132.00      8.68 o 
  -6  -2  14       91.70      103.29     10.31 o 
  -5  -2  14        7.75        5.00      4.39 o 
  -4  -2  14        9.21        8.22      5.46 o 
  -3  -2  14       29.71       23.93     17.98 o 
  -2  -2  14       40.63       40.30     17.41 o 
  -1  -2  14       94.29       93.07     10.71 o 
   0  -2  14       15.15       14.49      8.35 o 
   1  -2  14       42.10       36.84     25.91 o 
   2  -2  14       24.67       23.90     20.59 o 
   3  -2  14       26.14       20.75     13.24 o 
  -6  -1  14      159.09      181.98     10.08 o 
  -5  -1  14      147.08      157.93     11.49 o 
  -4  -1  14       50.61       51.27      7.78 o 
  -3  -1  14        7.11       11.52     10.08 o 
  -2  -1  14       16.74       13.86      7.72 o 
  -1  -1  14       53.14       61.36      6.98 o 
   0  -1  14       29.64       26.01     17.98 o 
   1  -1  14       48.49       45.24     21.74 o 
   2  -1  14        2.83        3.06      8.00 o 
   3  -1  14        9.01        5.82      6.44 o 
   4  -1  14       40.48       28.65     15.72 o 
  -6   0  14        2.91        7.57      7.44 o 
  -5   0  14      126.45      112.54     15.22 o 
  -4   0  14       11.60       11.86      7.24 o 
  -3   0  14       36.00       34.45     19.47 o 
  -2   0  14       35.55       25.24     16.77 o 
  -1   0  14       81.59       84.39      9.66 o 
   0   0  14      122.39      125.76      9.35 o 
   1   0  14       28.12       22.48     14.53 o 
   2   0  14      175.53      200.32     11.84 o 
   3   0  14        6.83        9.33      5.93 o 
   4   0  14      178.34      207.45     11.30 o 
  -6   1  14      159.16      176.57     16.68 o 
  -5   1  14      147.47      154.78     18.28 o 
  -4   1  14       50.79       40.78     31.26 o 
  -3   1  14        7.04        9.90      5.41 o 
  -2   1  14       16.72       15.49      8.37 o 
  -1   1  14       53.17       58.48      6.61 o 
   0   1  14       29.50       25.15     15.80 o 
   1   1  14       48.46       52.50      9.96 o 
   2   1  14        2.83        2.15      4.26 o 
   3   1  14        9.01        7.43      8.87 o 
   4   1  14       40.46       31.86     21.92 o 
  -6   2  14       91.54      120.52     15.60 o 
  -5   2  14        7.82        7.38      6.60 o 
  -4   2  14        9.16       11.09     11.92 o 
  -3   2  14       29.72       33.45     27.01 o 
  -2   2  14       40.66       34.69      5.88 o 
  -1   2  14       94.16       99.36      9.26 o 
   0   2  14       15.12       10.48     10.67 o 
   1   2  14       42.17       37.50      6.58 o 
   2   2  14       24.71       23.28     18.26 o 
   3   2  14       26.20       20.01     14.32 o 
  -6   3  14       51.00       48.56     41.07 o 
  -5   3  14        7.58       11.14     10.95 o 
  -4   3  14       12.01       13.38     15.09 o 
  -3   3  14       37.83       32.07     31.77 o 
  -2   3  14       29.14       35.56     22.47 o 
  -1   3  14      154.91      151.15     15.87 o 
   0   3  14      183.47      180.97     11.17 o 
   1   3  14        1.25        1.99      2.94 o 
   2   3  14        6.24        7.47      4.34 o 
   3   3  14      121.61      123.31      9.16 o 
  -4   4  14        7.30       13.84     11.41 o 
  -3   4  14       11.15       15.68     11.90 o 
  -2   4  14       98.73      108.08     15.68 o 
  -1   4  14       46.26       43.18     36.77 o 
   0   4  14       22.05       35.10     16.87 o 
   1   4  14       12.46       17.93     13.79 o 
   2   4  14       36.64       25.59      7.30 o 
  -4   5  14        6.85        9.92      6.30 o 
  -3   5  14       45.58       48.51     10.46 o 
  -2   5  14      166.93      183.68     17.20 o 
  -1   5  14        8.38       14.22     12.93 o 
   0   5  14        3.76        3.46      4.60 o 
   1   5  14       34.41       30.45     23.85 o 
  -2   6  14       21.85       12.36     15.49 o 
  -1   6  14       79.64      102.59     15.52 o 
   0   6  14       51.40       33.96     41.56 o 
  -2  -3  15       10.31        7.45      6.26 o 
  -1  -3  15       19.99       13.93     10.91 o 
  -3  -2  15        1.77        2.24      6.60 o 
  -2  -2  15       21.75       13.83     11.33 o 
  -1  -2  15       32.21       26.63     22.26 o 
   0  -2  15        1.99        6.76     13.30 o 
  -4  -1  15       30.17       41.35      9.21 o 
  -3  -1  15        6.01        6.09      3.42 o 
  -2  -1  15       16.20       13.05     12.86 o 
  -1  -1  15       23.97       17.77     15.76 o 
   0  -1  15       34.27       31.51     18.80 o 
   1  -1  15        8.03        4.80      5.84 o 
  -4   0  15      114.37      146.34     34.18 o 
  -3   0  15       16.23       13.02     10.82 o 
  -2   0  15        3.95        4.10      3.08 o 
  -1   0  15        0.26        1.97      3.54 o 
   0   0  15        9.26        6.08      7.35 o 
   1   0  15       46.98       46.97      8.74 o 
  -4   1  15       30.01       33.37     39.83 o 
  -3   1  15        6.01        5.98      8.81 o 
  -2   1  15       16.07       11.41     13.49 o 
  -1   1  15       24.05       17.89     13.17 o 
   0   1  15       34.53       27.63     18.37 o 
   1   1  15        7.92        3.06      2.95 o 
  -3   2  15        1.84        2.41     10.30 o 
  -2   2  15       21.88       14.87     15.63 o 
  -1   2  15       32.24       28.74     28.61 o 
   0   2  15        2.02        1.85      2.60 o 
  -2   3  15       10.28        3.60      9.00 o 
  -1   3  15       20.05       21.28     16.68 o 
                                                 
